# Supplementary material for: Contribution of urinary tract infection to the burden of febrile illnesses in young children in rural Kenya
Source: PLoS One. 2017 Mar 21;12(3):e0174199. doi: 10.1371/journal.pone.0174199 (PMC5360311; doi:10.1371/journal.pone.0174199)
Supplement: S1 File — (XLSX) [file pone.0174199.s001.xlsx]

## Sheet: UTI
researchers_name	dd_serial_no	SUM IP - INPATIENT=	dd_age_months	dd_gender	dd_circumcised	dd_antimalarials_use	dd_antibiotics_use	dd_which_antibiotics	cp_body_temp	cp_primary_diagnosis1	cp_primary_diagnosis2	cp_primary_diagnosis3	cp_primary_diagnosis4	cp_sum_investig_pri_diag	cp_secondary_diagnosis1	cp_bsmps_results	cp_repeatbsmps_results	ut_method_urine_collect	ut_dipstick_npudt_le	ut_dipstick_npudt_n	ut_microscopy	ut_culture results	ut_organism_grown	ut_sstvty_s1_amoxicillin	ut_sstvty_s1_cotrimoxazole	ut_sstvty_s1_ampicillin	ut_sstvty_s1_nitrofurantoin	ut_sstvty_s1_nalidixic	ut_sstvty_s2_augmentin	ut_sstvty_s2_chloramphenical	ut_sstvty_s2_gentamycin	ut_sstvty_s2_ciprofloxacin	ut_sstvty_s2_cefuroxime	ut_sstvty_s2_ceftriaxone	ut_inpatient_antibiotics_gvn1	ut_inpatient_antibiotics_gvn2
WECHULI	1	IP - INPATIENT	48	Female	N/A	YES	No	N/A	37.5	SCD	MALARIA	PNEUMONIA		BS, FHG, CXR	NONE	Negative	Negative	CUS	Negative	Negative	NEGATIVE	Test Not Done	N/A	Not Done	Not Done	Not Done	Not Done	Not Done	Not Done	Not Done	Not Done	Not Done	Not Done	Not Done	CEFTRIAXONE	ERYTHROMYCIN
WECHULI	002	IP - INPATIENT	10	Male	No	YES	Yes	AMOXIL	39.2	PNEUMONIA	ACUTE GE			BS, RBS	NONE	Negative	Negative	CUS	Negative	Negative	+++	Negative	N/A	Not Done	Not Done	Not Done	Not Done	Not Done	Not Done	Not Done	Not Done	Not Done	Not Done	Not Done	CEFTRIAXONE
WECHULI	003	OPD - OUT PATIENT	22	Female	N/A	NO	No	N/A	38	MALARIA	PNEUMONIA			BS+++	NONE	Positive	N/A	CUS	Negative	Negative	NEGATIVE	Test Not Done	N/A	Not Done	Not Done	Not Done	Not Done	Not Done	Not Done	Not Done	Not Done	Not Done	Not Done	Not Done	XPEN	GENT
WECHULI	004	IP - INPATIENT	22	Male	No	NO	No	N/A	39	MALARIA	ACUTE GE			BS+	NONE	Positive	N/A	CUS	Negative	Negative	NEGATIVE	Test Not Done	N/A	Not Done	Not Done	Not Done	Not Done	Not Done	Not Done	Not Done	Not Done	Not Done	Not Done	Not Done	NONE
WECHULI	005	IP - INPATIENT	12	Male	No	NO	Yes	COTRIMOXAZOLE	38	MALARIA,	ACUTE GE			BS+, FHG, PBF.	ANAEMIA	Positive	N/A	CUS	Negative	Negative	NEGATIVE	Test Not Done	N/A	Not Done	Not Done	Not Done	Not Done	Not Done	Not Done	Not Done	Not Done	Not Done	Not Done	Not Done	NONE
WECHULI	006	OPD - OUT PATIENT	12	Male	No	YES	No	N/A	38.8	MALARIA	PNEUMONIA			BS++	NONE	Positive	N/A	CUS	Negative	Negative	NEGATIVE	Test Not Done	N/A	Not Done	Not Done	Not Done	Not Done	Not Done	Not Done	Not Done	Not Done	Not Done	Not Done	Not Done	XPEN	GENTAMYCIN
WECHULI	007	IP - INPATIENT	15	Female	N/A	YES	No	N/A	39.5	PNEUMONIA				BS	NONE	Negative	Negative	CUS	Negative	Negative	NEGATIVE	Test Not Done	N/A	Not Done	Not Done	Not Done	Not Done	Not Done	Not Done	Not Done	Not Done	Not Done	Not Done	Not Done	XPEN	GENTAMYCIN
WECHULI	008	IP - INPATIENT	41	Female	N/A	YES	Yes	COTRIMOXAZOLE	39.5	MALARIA	URTI			BS	NONE	Negative	Negative	MSU	Negative	Negative	NEGATIVE	Test Not Done	N/A	Not Done	Not Done	Not Done	Not Done	Not Done	Not Done	Not Done	Not Done	Not Done	Not Done	Not Done	XPEN
WECHULI	009	OPD - OUT PATIENT	13	Male	No	YES	No	N/A	38.5	MALARIA	PNEUMONIA			BS+	NONE	Positive	N/A	CUS	Negative	Negative	++	Negative	N/A	Not Done	Not Done	Not Done	Not Done	Not Done	Not Done	Not Done	Not Done	Not Done	Not Done	Not Done	XPEN	GENTAMYCIN
WECHULI	010	IP - INPATIENT	20	Female	N/A	NO	Yes	COTRIMOXAZOLE, AMOXIL	39.4	MALARIA				BS+++	NONE	Positive	N/A	CUS	Positive	Positive	+++	Negative	N/A	Not Done	Not Done	Not Done	Not Done	Not Done	Not Done	Not Done	Not Done	Not Done	Not Done	Not Done	XPEN	GENTAMYCIN
WECHULI	011	IP - INPATIENT	9	Male	No	NO	No	N/A	37.7	ACUTE GE				BS	NONE	Negative	Negative	CUS	Negative	Negative	++	Negative	N/A	Not Done	Not Done	Not Done	Not Done	Not Done	Not Done	Not Done	Not Done	Not Done	Not Done	Not Done	NONE
WECHULI	012	OPD - OUT PATIENT	59	Male	No	NO	Yes	AMOXIL	38.4	MALARIA				BS+++	NONE	Positive	N/A	MSU	Negative	Negative	+	Negative	N/A	Not Done	Not Done	Not Done	Not Done	Not Done	Not Done	Not Done	Not Done	Not Done	Not Done	Not Done	NONE
WECHULI	013	IP - INPATIENT	30	Female	N/A	YES	Yes	COTRIMOXAZOLE	39.4	MALARIA				BS	NONE	Negative	Negative	MSU	Negative	Negative	+	Negative	N/A	Not Done	Not Done	Not Done	Not Done	Not Done	Not Done	Not Done	Not Done	Not Done	Not Done	Not Done	XPEN
WECHULI	014	IP - INPATIENT	9	Female	N/A	NO	No	N/A	39.4	MALARIA	URTI			BS++	NONE	Positive	N/A	CUS	Negative	Negative	NEGATIVE	Test Not Done	N/A	Not Done	Not Done	Not Done	Not Done	Not Done	Not Done	Not Done	Not Done	Not Done	Not Done	Not Done	CEFTRIAXONE
WECHULI	015	OPD - OUT PATIENT	23	Female	N/A	NO	No	N/A	38.2	MALARIA				BS+	NONE	Positive	N/A	CUS	Negative	Negative	+	Negative	N/A	Not Done	Not Done	Not Done	Not Done	Not Done	Not Done	Not Done	Not Done	Not Done	Not Done	Not Done	NONE
WECHULI	016	OPD - OUT PATIENT	22	Female	N/A	NO	No	N/A	38.1	MALARIA	ACUTE GE			BS	NONE	Negative	N/A	CUS	Negative	Negative	NEGATIVE	Test Not Done	N/A	Not Done	Not Done	Not Done	Not Done	Not Done	Not Done	Not Done	Not Done	Not Done	Not Done	Not Done	NONE
WECHULI	017	IP - INPATIENT	28	Female	N/A	NO	Yes	N/A	38.6	MALARIA	ACUTE GE			BS+	NONE	Positive	N/A	CUS	Negative	Negative	NEGATIVE	Test Not Done	N/A	Not Done	Not Done	Not Done	Not Done	Not Done	Not Done	Not Done	Not Done	Not Done	Not Done	Not Done	NONE
WECHULI	018	OPD - OUT PATIENT	56	Male	No	NO	No	N/A	38.9	MALARIA				BS++	NONE	Positive	N/A	MSU	Negative	Negative	NEGATIVE	Test Not Done	N/A	Not Done	Not Done	Not Done	Not Done	Not Done	Not Done	Not Done	Not Done	Not Done	Not Done	Not Done	NONE
WECHULI	019	OPD - OUT PATIENT	8	Male	No	NO	No	N/A	37.7	MALARIA				BS+	NONE	Positive	N/A	CUS	Negative	Negative	NEGATIVE	Test Not Done	N/A	Not Done	Not Done	Not Done	Not Done	Not Done	Not Done	Not Done	Not Done	Not Done	Not Done	Not Done	NONE
WECHULI	020	IP - INPATIENT	37	Female	No	NO	Yes	COTRIMOXAZOLE	40	MALARIA				BS+, FHG	ANAEMIA	Positive	N/A	MSU	Negative	Negative	NEGATIVE	Test Not Done	N/A	Not Done	Not Done	Not Done	Not Done	Not Done	Not Done	Not Done	Not Done	Not Done	Not Done	Not Done	XPEN
WECHULI	021	IP - INPATIENT	23	Male	No	YES	No	N/A	39	MALARIA				BS++, CSF, RBS	MENINGITIS	Positive	N/A	MSU	Negative	Negative	+	Negative	N/A	Not Done	Not Done	Not Done	Not Done	Not Done	Not Done	Not Done	Not Done	Not Done	Not Done	Not Done	CEFTRIAXONE
WECHULI	022	IP - INPATIENT	20	Male	No	YES	No	N/A	40.2	PNEUMONIA				BS	ASTHMATIC	Negative	Negative	CUS	Negative	Negative	+	Negative	N/A	Not Done	Not Done	Not Done	Not Done	Not Done	Not Done	Not Done	Not Done	Not Done	Not Done	Not Done	XPEN	GENT
WECHULI	023	OPD - OUT PATIENT	20	Female	N/A	NO	No	N/A	37.5	MALARIA				BS+	NONE	Positive	N/A	CUS	Negative	Negative	NEGATIVE	Test Not Done	N/A	Not Done	Not Done	Not Done	Not Done	Not Done	Not Done	Not Done	Not Done	Not Done	Not Done	Not Done	NONE
WECHULI	024	IP - INPATIENT	19	Female	No	YES	No	N/A	39	SAM				BS	NONE	Negative	Negative	CUS	Positive	Positive	+++	Positive	Others- SHIGELLA	Resistant	Resistant	Not Done	Not Done	Sensitive	Resistant	Not Done	Resistant	Sensitive	Not Done	Sensitive	XPEN	GENTAMYCIN
WECHULI	025	IP - INPATIENT	4	Male	No	NO	Yes	COTRIMOXAZOLE	38.9	MALARIA	ACUTE GE			BS	INTUSUSCEPTION	Negative	Positive	CUS	Negative	Negative	NEGATIVE	Test Not Done	N/A	Not Done	Not Done	Not Done	Not Done	Not Done	Not Done	Not Done	Not Done	Not Done	Not Done	Not Done	CEFTRIAXONE
WECHULI	026	OPD - OUT PATIENT	10	Female	N/A	NO	No	N/A	38.2	MALARIA	ACUTE GE			BS	NONE	Negative	Negative	CUS	Negative	Positive	+++	Positive	Klebsiela	Resistant	Resistant	Resistant	Sensitive	Sensitive	Resistant	Not Done	Sensitive	Sensitive	Not Done	Sensitive	NONE
WECHULI	027	OPD - OUT PATIENT	30	Male	No	NO	No	N/A	37.5	MALARIA	ACUTE GE			BS+	NONE	Positive	N/A	MSU	Positive	Positive	+++	Positive	Others- SALMONELLA	Resistant	Resistant	Resistant	Sensitive	Sensitive	Resistant	Not Done	Resistant	Sensitive	Not Done	Sensitive	NONE
WECHULI	028	OPD - OUT PATIENT	6	Male	No	NO	No	N/A	37.7	MALARIA				BS++	NONE	Positive	N/A	CUS	Negative	Negative	NEGATIVE	Test Not Done	N/A	Not Done	Not Done	Not Done	Not Done	Not Done	Not Done	Not Done	Not Done	Not Done	Not Done	Not Done	NONE
WECHULI	029	OPD - OUT PATIENT	6	Male	No	NO	No	N/A	38.1	MALARIA				BS	NONE	Negative	N/A	CUS	Negative	Negative	NEGATIVE	Test Not Done	N/A	Not Done	Not Done	Not Done	Not Done	Not Done	Not Done	Not Done	Not Done	Not Done	Not Done	Not Done	AMOXIL
WECHULI	030	IP - INPATIENT	18	Male	No	NO	No	N/A	38	MALARIA	URTI	ACUTE GE		BS+	NONE	Positive	N/A	MSU	Positive	Negative	++	Negative	N/A	Not Done	Not Done	Not Done	Not Done	Not Done	Not Done	Not Done	Not Done	Not Done	Not Done	Not Done	N/A
WECHULI	031	IP - INPATIENT	60	Female	N/A	YES	No	N/A	37.9	MALARIA				BS++++, SICKLING TEST NEG, UA	ANAEMIA	Positive	N/A	MSU	Positive	Positive	+++	Positive	E.Coli	Resistant	Resistant	Resistant	Sensitive	Sensitive	Resistant	Not Done	Sensitive	Sensitive	Not Done	Sensitive	GENTAMYCIN
WECHULI	032	OPD - OUT PATIENT	60	Female	N/A	NO	No	N/A	38.2	MALARIA				BS+	NONE	Positive	N/A	MSU	Negative	Negative	+	Positive	Contaminant	Not Done	Not Done	Not Done	Not Done	Not Done	Not Done	Not Done	Not Done	Not Done	Not Done	Not Done	N/A
WECHULI	033	OPD - OUT PATIENT	13	Female	N/A	YES	No	N/A	37.8	MALARIA	URTI			BS+	NONE	Positive	N/A	CUS	Negative	Negative	NEGATIVE	Test Not Done	N/A	Not Done	Not Done	Not Done	Not Done	Not Done	Not Done	Not Done	Not Done	Not Done	Not Done	Not Done	N/A
WECHULI	034	IP - INPATIENT	27	Male	No	YES	No	N/A	40.1	MALARIA				BS	NONE	Negative	Negative	MSU	Negative	Negative	NEGATIVE	Test Not Done	N/A	Not Done	Not Done	Not Done	Not Done	Not Done	Not Done	Not Done	Not Done	Not Done	Not Done	Not Done	NONE
WECHULI	035	OPD - OUT PATIENT	12	Female	N/A	YES	Yes	AMOXIL	37.8	MALARIA				BS	NONE	Negative	Negative	CUS	Negative	Negative	NEGATIVE	Test Not Done	N/A	Not Done	Not Done	Not Done	Not Done	Not Done	Not Done	Not Done	Not Done	Not Done	Not Done	Not Done	N/A
WECHULI	036	IP - INPATIENT	12	Male	No	YES	No	N/A	39.5	MALARIA	PNEUMONIA			BS	NONE	Negative	Negative	CUS	Negative	Negative	NEGATIVE	Test Not Done	N/A	Not Done	Not Done	Not Done	Not Done	Not Done	Not Done	Not Done	Not Done	Not Done	Not Done	Not Done	XPEN	GENTAMYCIN
WECHULI	037	OPD - OUT PATIENT	17	Male	No	YES	No	N/A	39.9	MALARIA	ADENOID HYPERTROPHY			BS	NONE	Negative	Positive	CUS	Positive	Positive	+++	Positive	E.Coli	Resistant	Resistant	Resistant	Sensitive	Resistant	Resistant	Not Done	Sensitive	Sensitive	Not Done	Sensitive	XPEN	GENTAMYCIN
WECHULI	038	IP - INPATIENT	49	Male	No	YES	No	N/A	39.3	MALARIA				BS+	NONE	Positive	N/A	MSU	Negative	Negative	NEGATIVE	Test Not Done	N/A	Not Done	Not Done	Not Done	Not Done	Not Done	Not Done	Not Done	Not Done	Not Done	Not Done	Not Done	NONE
WECHULI	039	OPD - OUT PATIENT	60	Female	N/A	NO	No	N/A	38.6	MALARIA				BS++	NONE	Positive	Negative	MSU	Negative	Negative	NEGATIVE	Test Not Done	N/A	Not Done	Not Done	Not Done	Not Done	Not Done	Not Done	Not Done	Not Done	Not Done	Not Done	Not Done	NONE
WECHULI	040	IP - INPATIENT	11	Female	N/A	YES	No	N/A	38.8	MALARIA	PNEUMONIA			BS+, HB 11.4	NONE	Positive	N/A	CUS	Negative	Negative	NEGATIVE	Test Not Done	N/A	Not Done	Not Done	Not Done	Not Done	Not Done	Not Done	Not Done	Not Done	Not Done	Not Done	Not Done	XPEN	GENTAMYCIN
WECHULI	041	IP - INPATIENT	29	Male	No	NO	No	N/A	38.1	PNEUMONIA	SCD			BS	MALARIA	Negative	Positive	MSU	Negative	Negative	NEGATIVE	Test Not Done	N/A	Not Done	Not Done	Not Done	Not Done	Not Done	Not Done	Not Done	Not Done	Not Done	Not Done	Not Done	XPEN	GENTAMYCIN
WECHULI	042	OPD - OUT PATIENT	18	Male	N/A	NO	No	N/A	37.6	MALARIA	ACUTE GE			BS	NONE	Negative	Negative	CUS	Negative	Negative	NEGATIVE	Test Not Done	N/A	Not Done	Not Done	Not Done	Not Done	Not Done	Not Done	Not Done	Not Done	Not Done	Not Done	Not Done	NONE
WECHULI	043	IP - INPATIENT	6	Male	No	NO	Yes	COTRIMOXAZOLE	38.3	MALARIA	URTI	SCD		BS,	NONE	Negative	Negative	CUS	Negative	Negative	++	Negative	N/A	Not Done	Not Done	Not Done	Not Done	Not Done	Not Done	Not Done	Not Done	Not Done	Not Done	Not Done	XPEN	ERYTHROMYCIN
WECHULI	044	OPD - OUT PATIENT	60	Female	N/A	NO	No	N/A	39.2	MALARIA				BS+	NONE	Positive	N/A	MSU	Negative	Negative	NEGATIVE	Test Not Done	N/A	Not Done	Not Done	Not Done	Not Done	Not Done	Not Done	Not Done	Not Done	Not Done	Not Done	Not Done	NONE
WECHULI	045	IP - INPATIENT	36	Male	No	NO	No	N/A	39.3	MALARIA	URTI			BS+, PITC,	NONE	Negative	N/A	CUS	Negative	Negative	+	Positive	E.Coli	Resistant	Resistant	Resistant	Resistant	Resistant	Resistant	Not Done	Sensitive	Sensitive	Not Done	Sensitive	XPEN	GENTAMYCIN
WECHULI	046	IP - INPATIENT	6	Female	N/A	YES	No	N/A	37.7	MALARIA	ANEMIA			BS+, HB 4, SICKLING TEST+	SCD	Positive	N/A	CUS	Positive	Positive	+++	Positive	S. Aureus	Sensitive	Sensitive	Resistant	Sensitive	Resistant	Sensitive	Not Done	Sensitive	Sensitive	Not Done	Sensitive	XPEN	GENTAMYCIN
WECHULI	047	OPD - OUT PATIENT	60	Male	No	NONE	No	N/A	37.5	SIMPLE PARTIAL SEIZURES	MALARIA			BS	NONE	Negative	N/A	MSU	Negative	Negative	NEGATIVE	Test Not Done	N/A	Not Done	Not Done	Not Done	Not Done	Not Done	Not Done	Not Done	Not Done	Not Done	Not Done	Not Done	NONE
WECHULI	048	OPD - OUT PATIENT	60	Male	No	NONE	NONE	N/A	38.4	MALARIA				BS+	NONE	Positive	N/A	MSU	Negative	Negative	NEGATIVE	Test Not Done	N/A	Not Done	Not Done	Not Done	Not Done	Not Done	Not Done	Not Done	Not Done	Not Done	Not Done	Not Done	N/A
WECHULI	049	OPD - OUT PATIENT	29	Female	N/A	NO	No	N/A	37.8	MALARIA				BS+	NONE	Positive	N/A	MSU	Positive	Negative	+	Negative	N/A	Not Done	Not Done	Not Done	Not Done	Not Done	Not Done	Not Done	Not Done	Not Done	Not Done	Not Done	N/A
WECHULI	050	OPD - OUT PATIENT	20	Female	N/A	NONE	No	N/A	39	MALARIA				BS+	NONE	Positive	N/A	CUS	Negative	Negative	NEGATIVE	Test Not Done	N/A	Not Done	Not Done	Not Done	Not Done	Not Done	Not Done	Not Done	Not Done	Not Done	Not Done	Not Done	N/A
WECHULI	051	OPD - OUT PATIENT	41	Male	No	YES	Yes	AMOXIL	37.7	MALARIA	URTI			BS++	NONE	Positive	N/A	MSU	Negative	Negative	NEGATIVE	Test Not Done	N/A	Not Done	Not Done	Not Done	Not Done	Not Done	Not Done	Not Done	Not Done	Not Done	Not Done	Not Done	AMOXIL
WECHULI	052	IP - INPATIENT	15	Female	N/A	NO	No	N/A	38.2	MALARIA	URTI			BS+	NONE	Positive	N/A	CUS	Negative	Negative	NEGATIVE	Test Not Done	N/A	Not Done	Not Done	Not Done	Not Done	Not Done	Not Done	Not Done	Not Done	Not Done	Not Done	Not Done	AMOXIL
WECHULI	053	IP - INPATIENT	4	Male	No	YES	No	N/A	40.9	UTI	MALARIA			BS+, SICKLING +	NONE	Positive	N/A	CUS	Positive	Negative	++	Positive	E.Coli	Resistant	Resistant	Resistant	Sensitive	Sensitive	Resistant	Not Done	Sensitive	Sensitive	Not Done	Sensitive	XPEN	GENTAMYCIN
WECHULI	054	OPD - OUT PATIENT	25	Female	N/A	NO	No	N/A	38.2	MALARIA	ACUTE GE			BS+	NONE	Positive	N/A	MSU	Negative	Negative	NEGATIVE	Test Not Done	N/A	Not Done	Not Done	Not Done	Not Done	Not Done	Not Done	Not Done	Not Done	Not Done	Not Done	Not Done	XPEN	GENTAMYCIN
WECHULI	055	IP - INPATIENT	60	Female	N/A	NO	No	N/A	38.4	MALARIA	ABDOMINAL MALIGNANCY			BS, FHG, PBF, URINALYSIS	NONE	Negative	N/A	MSU	Negative	Negative	++	Negative	N/A	Not Done	Not Done	Not Done	Not Done	Not Done	Not Done	Not Done	Not Done	Not Done	Not Done	Not Done	CEFTRIAXONE
WECHULI	056	IP - INPATIENT	37	Male	No	YES	Yes	XPEN	38	MALARIA				BS	FEBRILE CONVULSIONS	Negative	Negative	CUS	Negative	Negative	NEGATIVE	Test Not Done	N/A	Not Done	Not Done	Not Done	Not Done	Not Done	Not Done	Not Done	Not Done	Not Done	Not Done	Not Done	CEFTRIAXONE
WECHULI	057	OPD - OUT PATIENT	14	Female	N/A	NO	No	N/A	38.7	MALARIA	URTI			BS	NONE	Negative	N/A	CUS	Negative	Negative	NEGATIVE	Test Not Done	N/A	Not Done	Not Done	Not Done	Not Done	Not Done	Not Done	Not Done	Not Done	Not Done	Not Done	Not Done	AMOXIL
WECHULI	058	OPD - OUT PATIENT	15	Female	N/A	YES	No	N/A	37.9	MALARIA	URTI			BS	NONE	Negative	N/A	CUS	Negative	Negative	NEGATIVE	Test Not Done	N/A	Not Done	Not Done	Not Done	Not Done	Not Done	Not Done	Not Done	Not Done	Not Done	Not Done	Not Done	AMOXIL
WECHULI	059	IP - INPATIENT	17	Female	N/A	NO	No	N/A	38.7	MALARIA				BS+	NONE	Positive	N/A	CUS	Negative	Negative	+	Negative	N/A	Not Done	Not Done	Not Done	Not Done	Not Done	Not Done	Not Done	Not Done	Not Done	Not Done	Not Done	N/A
WECHULI	060	OPD - OUT PATIENT	25	Male	No	NO	NO	N/A	39.9	MALARIA	URTI			BS+	NONE	Positive	N/A	CUS	Negative	Negative	+	Negative	N/A	Not Done	Not Done	Not Done	Not Done	Not Done	Not Done	Not Done	Not Done	Not Done	Not Done	Not Done	N/A
WECHULI	061	IP - INPATIENT	35	Female	N/A	YES	Yes	CORTRIMOXAZOLE	39.1	MALARIA	URTI			BS	NONE	Negative	Negative	MSU	Negative	Negative	NEGATIVE	Test Not Done	N/A	Not Done	Not Done	Not Done	Not Done	Not Done	Not Done	Not Done	Not Done	Not Done	Not Done	Not Done	N/A
WECHULI	062	OPD - OUT PATIENT	14	Male	No	NO	No	N/A	37.7	MALARIA				BS+	NONE	Positive	N/A	CUS	Negative	Negative	NEGATIVE	Test Not Done	N/A	Not Done	Not Done	Not Done	Not Done	Not Done	Not Done	Not Done	Not Done	Not Done	Not Done	Not Done	N/A
WECHULI	063	OPD - OUT PATIENT	36	Male	No	NO	No	N/A	38.3	MALARIA				BS+	NONE	Positive	N/A	MSU	Negative	Negative	NEGATIVE	Test Not Done	N/A	Not Done	Not Done	Not Done	Not Done	Not Done	Not Done	Not Done	Not Done	Not Done	Not Done	Not Done	N/A
WECHULI	064	OPD - OUT PATIENT	8	Female	N/A	NO	No	N/A	37.9	MALARIA				BS+	NONE	Positive	N/A	CUS	Negative	Negative	NEGATIVE	Test Not Done	N/A	Not Done	Not Done	Not Done	Not Done	Not Done	Not Done	Not Done	Not Done	Not Done	Not Done	Not Done	N/A
WECHULI	065	IP - INPATIENT	49	Female	No	YES	No	N/A	38.2	MALARIA				BS+	NONE	Positive	N/A	MSU	Negative	Negative	NEGATIVE	Test Not Done	N/A	Not Done	Not Done	Not Done	Not Done	Not Done	Not Done	Not Done	Not Done	Not Done	Not Done	Not Done	NONE
WECHULI	066	OPD - OUT PATIENT	50	Male	N/A	YES	Yes	AMOXIL	38.8	PNEUMONIA				BS	NONE	Negative	N/A	MSU	Positive	Positive	+++	Positive	E.Coli	Resistant	Resistant	Resistant	Resistant	Resistant	Resistant	Not Done	Resistant	Sensitive	Not Done	Sensitive	XPEN	GENTAMYCIN
WECHULI	067	IP - INPATIENT	42	Male	No	NO	No	N/A	39.2	MALARIA				BS+	NONE	Positive	N/A	MSU	Negative	Negative	NEGATIVE	Test Not Done	N/A	Not Done	Not Done	Not Done	Not Done	Not Done	Not Done	Not Done	Not Done	Not Done	Not Done	Not Done	NONE
WECHULI	068	OPD - OUT PATIENT	50	Male	No	YES	No	N/A	38	MALARIA				BS	NONE	Negative	Negative	MSU	Negative	Negative	NEGATIVE	Test Not Done	N/A	Not Done	Not Done	Not Done	Not Done	Not Done	Not Done	Not Done	Not Done	Not Done	Not Done	Not Done	NONE
WECHULI	069	IP - INPATIENT	13	Female		NO	No	N/A	37.8	MALARIA	ANEMIA			BS++	NONE	Positive	N/A	CUS	Negative	Negative	NEGATIVE	Test Not Done	N/A	Not Done	Not Done	Not Done	Not Done	Not Done	Not Done	Not Done	Not Done	Not Done	Not Done	Not Done	XPEN	GENTAMYCIN
WECHULI	070	IP - INPATIENT	26	Male	No	YES	No	N/A	37.7	MALARIA				BS+++	NONE	Positive	N/A	MSU	Positive	Negative	+	Positive	Contaminant	Not Done	Not Done	Not Done	Not Done	Not Done	Not Done	Not Done	Not Done	Not Done	Not Done	Not Done	XPEN	GENTAMYCIN
WECHULI	071	OPD - OUT PATIENT	26	Male	No	YES	Yes	AMOXIL	37.7	MEASLES	MALARIA			BS	PNEUMONIA	Negative	Negative	MSU	Negative	Negative	NEGATIVE	Test Not Done	N/A	Not Done	Not Done	Not Done	Not Done	Not Done	Not Done	Not Done	Not Done	Not Done	Not Done	Not Done	NONE
WECHULI	072	OPD - OUT PATIENT	23	Male	No	NO	No	N/A	39	MALARIA				BS+	NONE	Positive	N/A	MSU	Negative	Negative	NEGATIVE	Test Not Done	N/A	Not Done	Not Done	Not Done	Not Done	Not Done	Not Done	Not Done	Not Done	Not Done	Not Done	Not Done	N/A
WECHULI	073	OPD - OUT PATIENT	6	Male	No	YES	No	N/A	37.9	MALARIA	UTI			BS	NONE	Negative	N/A	CUS	Negative	Negative	NEGATIVE	Test Not Done	N/A	Not Done	Not Done	Not Done	Not Done	Not Done	Not Done	Not Done	Not Done	Not Done	Not Done	Not Done	N/A
WECHULI	074	IP - INPATIENT	7	Female	N/A	NO	Yes	AMOXIL	39.8	MALARIA	SCD			BS	NONE	Negative	Negative	CUS	Negative	Negative	NEGATIVE	Test Not Done	N/A	Not Done	Not Done	Not Done	Not Done	Not Done	Not Done	Not Done	Not Done	Not Done	Not Done	Not Done	XPEN	ERYTHROMYCIN
WECHULI	075	OPD - OUT PATIENT	50	Male	No	YES	No	N/A	37.9	MALARIA	MENINGITIS			BS, CSF	NONE	Negative	Negative	MSU	Negative	Negative	NEGATIVE	Test Not Done	N/A	Not Done	Not Done	Not Done	Not Done	Not Done	Not Done	Not Done	Not Done	Not Done	Not Done	Not Done	CEFTRIAXONE
WECHULI	076	IP - INPATIENT	10	Female	N/A	YES	No	N/A	37.6	MALARIA	ACUTE GE			BS	NONE	Negative	Negative	CUS	Negative	Negative	NEGATIVE	Test Not Done	N/A	Not Done	Not Done	Not Done	Not Done	Not Done	Not Done	Not Done	Not Done	Not Done	Not Done	Not Done	NONE
WECHULI	077	OPD - OUT PATIENT	22	Female	N/A	NO	No	N/A	39	MALARIA	SCD			BS+	NONE	Positive	N/A	CUS	Negative	Negative	NEGATIVE	Test Not Done	N/A	Not Done	Not Done	Not Done	Not Done	Not Done	Not Done	Not Done	Not Done	Not Done	Not Done	Not Done	CEFTRIAXONE	ERYTHROMYCIN
WECHULI	078	IP - INPATIENT	9	Male	No	NO	No	N/A	38.4	MALARIA	PNEUMONIA			BS+	NONE	Positive	N/A	CUS	Negative	Negative	NEGATIVE	Test Not Done	N/A	Not Done	Not Done	Not Done	Not Done	Not Done	Not Done	Not Done	Not Done	Not Done	Not Done	Not Done	XPEN	GENTAMYCIN
WECHULI	079	IP - INPATIENT	37	Male	No	YES	No	N/A	38.8	MALARIA	PNEUMONIA			BS	NONE	Negative	Negative	MSU	Negative	Negative	++	Positive	E.Coli	Resistant	Sensitive	Resistant	Sensitive	Resistant	Resistant	Not Done	Not Done	Sensitive	Not Done	Sensitive	XPEN	GENTAMYCIN
WECHULI	080	IP - INPATIENT	10	Female	N/A	YES	No	N/A	40.2	MALARIA	ACUTE OTITIS MEDIA			BS+	NONE	Positive	N/A	CUS	Negative	Negative	NEGATIVE	Test Not Done	N/A	Not Done	Not Done	Not Done	Not Done	Not Done	Not Done	Not Done	Not Done	Not Done	Not Done	Not Done	AUGMENTIN
WECHULI	081	OPD - OUT PATIENT	60	Male	No	NO	No	N/A	38.3	ACUTE OTITIS MEDIA				BS	NONE	Negative	N/A	MSU	Negative	Negative	NEGATIVE	Test Not Done	N/A	Not Done	Not Done	Not Done	Not Done	Not Done	Not Done	Not Done	Not Done	Not Done	Not Done	Not Done	N/A
WECHULI	082	OPD - OUT PATIENT	36	Male	No	NO	No	N/A	38	SKIN INFECTIONS	MALARIA			BS	NONE	Negative	N/A	MSU	Negative	Negative	NEGATIVE	Test Not Done	N/A	Not Done	Not Done	Not Done	Not Done	Not Done	Not Done	Not Done	Not Done	Not Done	Not Done	Not Done	N/A
WECHULI	083	OPD - OUT PATIENT	27	Male	No	YES	Yes	COTRIMOXAZOLE	37.9	MALARIA				BS+	NONE	Positive	N/A	MSU	Negative	Negative	NEGATIVE	Test Not Done	N/A	Not Done	Not Done	Not Done	Not Done	Not Done	Not Done	Not Done	Not Done	Not Done	Not Done	Not Done	N/A
WECHULI	084	OPD - OUT PATIENT	12	Male	No	NO	No	N/A	37.6	BURNS	MALARIA			BS	NONE	Negative	N/A	CUS	Negative	Negative	NEGATIVE	Test Not Done	N/A	Not Done	Not Done	Not Done	Not Done	Not Done	Not Done	Not Done	Not Done	Not Done	Not Done	Not Done	N/A
WECHULI	085	OPD - OUT PATIENT	12	Female	No	NO	No	N/A	37.8	MALARIA	SAM	URTI		BS	NONE	Negative	N/A	CUS	Positive	Negative	+++	Positive	Pseudomonas	Resistant	Resistant	Resistant	Resistant	Sensitive	Resistant	Not Done	Sensitive	Sensitive	Not Done	Resistant	N/A
WECHULI	086	IP - INPATIENT	9	Male	No	NO	No	N/A	37.9	MALARIA	URTI			BS	NONE	Negative	Negative	CUS	Negative	Positive	+++	Positive	Pseudomonas	Resistant	Resistant	Resistant	Sensitive	Sensitive	Resistant	Not Done	Resistant	Sensitive	Not Done	Sensitive	N/A
WECHULI	087	OPD - OUT PATIENT	60	Female	No	NO	No	N/A	37.6	MALARIA				BS+	NONE	Positive	N/A	MSU	Negative	Negative	NEGATIVE	Test Not Done	N/A	Not Done	Not Done	Not Done	Not Done	Not Done	Not Done	Not Done	Not Done	Not Done	Not Done	Not Done	N/A
WECHULI	088	OPD - OUT PATIENT	59	Female	N/A	NO	No	N/A	38	MALARIA				BS	NONE	Positive	N/A	MSU	Negative	Negative	NEGATIVE	Test Not Done	N/A	Not Done	Not Done	Not Done	Not Done	Not Done	Not Done	Not Done	Not Done	Not Done	Not Done	Not Done	N/A
WECHULI	089	OPD - OUT PATIENT	36	Female	N/A	NO	Yes	COTRIMOXAZOLE	37.8	MALARIA	URTI			BS	NONE	Negative	N/A	CUS	Negative	Negative	NEGATIVE	Test Not Done	N/A	Not Done	Not Done	Not Done	Not Done	Not Done	Not Done	Not Done	Not Done	Not Done	Not Done	Not Done	N/A
WECHULI	090	OPD - OUT PATIENT	40	Female	N/A	NO	No	N/A	37.6	MALARIA				BS	NONE	Negative	Negative	MSU	Negative	Positive	NEGATIVE	Negative	N/A	Not Done	Not Done	Not Done	Not Done	Not Done	Not Done	Not Done	Not Done	Not Done	Not Done	Not Done	N/A
WECHULI	091	IP - INPATIENT	10	Female	N/A	NO	Yes	COTRIMOXAZOLE	39.2	MALARIA				BS	NONE	Positive	N/A	MSU	Positive	Negative	++	Negative	N/A	Not Done	Not Done	Not Done	Not Done	Not Done	Not Done	Not Done	Not Done	Not Done	Not Done	Not Done	N/A
WECHULI	092	OPD - OUT PATIENT	60	Female	N/A	YES	No	N/A	37.6	MALARIA				BS+	NONE	Positive	N/A	MSU	Positive	Negative	+++	Positive	E.Coli	Resistant	Resistant	Resistant	Sensitive	Sensitive	Resistant	Not Done	Sensitive	Sensitive	Not Done	Sensitive	N/A
WECHULI	093	OPD - OUT PATIENT	43	Male	No	NO	No	N/A	38.3	MALARIA				BS +	NONE	Positive	N/A	MSU	Negative	Negative	NEGATIVE	Test Not Done	N/A	Not Done	Not Done	Not Done	Not Done	Not Done	Not Done	Not Done	Not Done	Not Done	Not Done	Not Done	NONE
WECHULI	094	IP - INPATIENT	60	Female	N/A	NO	No	N/A	38.6	MALARIA				BS+	NONE	Positive	N/A	MSU	Positive	Negative	++	Positive	E.Coli	Resistant	Resistant	Resistant	Resistant	Resistant	Resistant	Not Done	Resistant	Sensitive	Not Done	Sensitive	XPEN	GENTAMYCIN
WECHULI	095	IP - INPATIENT	60	Male	No	NO	No	N/A	40.2	MALARIA	ACUTE GE			BS	NONE	Negative	Negative	MSU	Negative	Negative	NEGATIVE	Test Not Done	N/A	Not Done	Not Done	Not Done	Not Done	Not Done	Not Done	Not Done	Not Done	Not Done	Not Done	Not Done	N/A
WECHULI	096	IP - INPATIENT	48	Female	N/A	YES	No	N/A	38.6	MALARIA				BS+	NONE	Positive	N/A	MSU	Negative	Negative	NEGATIVE	Test Not Done	N/A	Not Done	Not Done	Not Done	Not Done	Not Done	Not Done	Not Done	Not Done	Not Done	Not Done	Not Done	NONE
WECHULI	097	OPD - OUT PATIENT	36	Male	No	NO	No	N/A	37.7	MALARIA				BS+	NONE	Positive	N/A	MSU	Negative	Negative	NEGATIVE	Test Not Done	N/A	Not Done	Not Done	Not Done	Not Done	Not Done	Not Done	Not Done	Not Done	Not Done	Not Done	Not Done	N/A
WECHULI	098	OPD - OUT PATIENT	37	Male	No	NO	Yes	COTRIMOXAZOLE	38.4	MALARIA	URTI			BS	NONE	Negative	N/A	MSU	Negative	Negative	NEGATIVE	Test Not Done	N/A	Not Done	Not Done	Not Done	Not Done	Not Done	Not Done	Not Done	Not Done	Not Done	Not Done	Not Done	N/A
WECHULI	099	OPD - OUT PATIENT	19	Female	N/A	NO	No	N/A	38.8	MALARIA				BS+	NONE	Positive	N/A	CUS	Negative	Negative	NEGATIVE	Test Not Done	N/A	Not Done	Not Done	Not Done	Not Done	Not Done	Not Done	Not Done	Not Done	Not Done	Not Done	Not Done	N/A
WECHULI	100	OPD - OUT PATIENT	11	Male	No	NO	No	N/A	38.6	MALARIA	ACUTE GE			BS	NONE	Negative	Negative	CUS	Negative	Negative	NEGATIVE	Test Not Done	N/A	Not Done	Not Done	Not Done	Not Done	Not Done	Not Done	Not Done	Not Done	Not Done	Not Done	Not Done	N/A
WECHULI	101	IP - INPATIENT	43	Female	N/A	YES	No	N/A	37.7	MALARIA				BS	NONE	Negative	Negative	MSU	Negative	Negative	NEGATIVE	Test Not Done	N/A	Not Done	Not Done	Not Done	Not Done	Not Done	Not Done	Not Done	Not Done	Not Done	Not Done	Not Done	NONE
WECHULI	102	OPD - OUT PATIENT	48	Female	N/A	NO	No	N/A	37.7	SOFT TISSUE INJURY	MALARIA			BS	NONE	Negative	N/A	MSU	Positive	Negative	+	Positive	S. Aureus	Sensitive	Sensitive	Resistant	Sensitive	Resistant	Sensitive	Not Done	Sensitive	Sensitive	Not Done	Sensitive	N/A
WECHULI	103	OPD - OUT PATIENT	13	Female	N/A	YES	No	N/A	39.1	MALARIA	PNEUMONIA			BS	NONE	Negative	N/A	MSU	Negative	Negative	NEGATIVE	Test Not Done	N/A	Not Done	Not Done	Not Done	Not Done	Not Done	Not Done	Not Done	Not Done	Not Done	Not Done	Not Done	N/A
WECHULI	104	OPD - OUT PATIENT	48	Female	N/A	NO	No	N/A	38.9	MALARIA	URTI			BS	NONE	Negative	N/A	MSU	Negative	Negative	NEGATIVE	Test Not Done	N/A	Not Done	Not Done	Not Done	Not Done	Not Done	Not Done	Not Done	Not Done	Not Done	Not Done	Not Done	N/A
WECHULI	105	IP - INPATIENT	31	Male	No	NO	No	N/A	39	PNEUMONIA	ADENOID HYPERTROPHY			BS	NONE	Negative	N/D	CUS	Negative	Negative	NEGATIVE	Test Not Done	N/A	Not Done	Not Done	Not Done	Not Done	Not Done	Not Done	Not Done	Not Done	Not Done	Not Done	Not Done	XPEN	GENTAMYCIN
WECHULI	106	OPD - OUT PATIENT	48	Female	No	NO	7	N/A	39.2	MALARIA				BS	NONE	Negative	N/A	MSU	Negative	Negative	NEGATIVE	Test Not Done	N/A	Not Done	Not Done	Not Done	Not Done	Not Done	Not Done	Not Done	Not Done	Not Done	Not Done	Not Done	N/A
WECHULI	107	OPD - OUT PATIENT	12	Male	No	NO	No	N/A	38.6	PNEUMONIA	MALARIA			BS	NONE	Negative	N/A	CUS	Negative	Negative	NEGATIVE	Test Not Done	N/A	Not Done	Not Done	Not Done	Not Done	Not Done	Not Done	Not Done	Not Done	Not Done	Not Done	Not Done	N/A
WECHULI	108	OPD - OUT PATIENT	47	Male	No	NO	Yes	GENTAMYCIN, XPEN	38.7	PNEUMONIA	MALARIA			BS	NONE	Negative	N/A	MSU	Negative	Negative	NEGATIVE	Test Not Done	N/A	Not Done	Not Done	Not Done	Not Done	Not Done	Not Done	Not Done	Not Done	Not Done	Not Done	Not Done	N/A
WECHULI	109	OPD - OUT PATIENT	36	Female	N/A	YES	No	N/A	39.9	MALARIA	ACUTE GE			BS	NONE	Negative	N/A	MSU	Negative	Negative	NEGATIVE	Test Not Done	N/A	Not Done	Not Done	Not Done	Not Done	Not Done	Not Done	Not Done	Not Done	Not Done	Not Done	Not Done	XPEN	GENTAMYCIN
WECHULI	110	OPD - OUT PATIENT	28	Male	No	YES	No	N/A	39.7	MALARIA	AGN			BS	NONE	Negative	N/A	MSU	Positive	Negative	++	Negative	N/A	Not Done	Not Done	Not Done	Not Done	Not Done	Not Done	Not Done	Not Done	Not Done	Not Done	Not Done	N/A
WECHULI	111	IP - INPATIENT	7	Female	N/A	YES	No	N/A	38.4	PNEUMONIA	MEASLES			BS	NONE	Negative	Negative	CUS	Negative	Negative	NEGATIVE	Test Not Done	N/A	Not Done	Not Done	Not Done	Not Done	Not Done	Not Done	Not Done	Not Done	Not Done	Not Done	Not Done	XPEN	GENTAMYCIN
WECHULI	112	OPD - OUT PATIENT	48	Male	No	YES	No	N/A	38.3	MALARIA				BS	NONE	Negative	N/A	MSU	Negative	Negative	NEGATIVE	Test Not Done	N/A	Not Done	Not Done	Not Done	Not Done	Not Done	Not Done	Not Done	Not Done	Not Done	Not Done	Not Done	N/A
WECHULI	113	OPD - OUT PATIENT	26	Female	N/A	YES	No	N/A	37.7	MALARIA	URTI			BS+	NONE	Positive	N/A	MSU	Negative	Negative	NEGATIVE	Test Not Done	N/A	Not Done	Not Done	Not Done	Not Done	Not Done	Not Done	Not Done	Not Done	Not Done	Not Done	Not Done	N/A
WECHULI	114	OPD - OUT PATIENT	24	Female	N/	YES	Yes	XPE, GENT, COTRIMOXZOLE	39	MALARIA	PNEUMONIA			BS	NONE	Negative	Negative	MSU	Negative	Negative	NEGATIVE	Test Not Done	N/A	Not Done	Not Done	Not Done	Not Done	Not Done	Not Done	Not Done	Not Done	Not Done	Not Done	Not Done	N/A
WECHULI	115	OPD - OUT PATIENT	37	Female	N/A	NO	No	N/A	38.1	MALARIA				BS	NONE	Negative	Negative	MSU	Negative	Negative	NEGATIVE	Test Not Done	N/A	Not Done	Not Done	Not Done	Not Done	Not Done	Not Done	Not Done	Not Done	Not Done	Not Done	Not Done	N/A
WECHULI	116	IP - INPATIENT	18	Male	No	NO	No	N/A	38	MALARIA	PNEUMONIA			BS	NONE	Negative	Negative	CUS	Negative	Negative	+	Positive	Contaminant	Not Done	Not Done	Not Done	Not Done	Not Done	Not Done	Not Done	Not Done	Not Done	Not Done	Not Done	XPEN	GENTAMYCIN
WECHULI	117	OPD - OUT PATIENT	41	Male	No	YES	Yes	PPF	37.5	UTI				BS, UA	NONE	Negative	Negative	MSU	Positive	Negative	+++	Positive	Klebsiela	Sensitive	Resistant	Sensitive	Sensitive	Not Done	Sensitive	Not Done	Resistant	Sensitive	Not Done	Sensitive	GENTAMYCIN
WECHULI	118	OPD - OUT PATIENT	60	Female	N/A	NO	No	N/A	37.6	MALARIA				BS	NONE	Negative	Negative	MSU	Negative	Negative	NEGATIVE	Test Not Done	N/A	Not Done	Not Done	Not Done	Not Done	Not Done	Not Done	Not Done	Not Done	Not Done	Not Done	Not Done	N/A
WECHULI	119	OPD - OUT PATIENT	36	Female	N/A	YES	Yes	COTRIMOXAZOLE	38.3	MALARIA	URTI			BS	NONE	Negative	Negative	MSU	Negative	Negative	NEGATIVE	Test Not Done	N/A	Not Done	Not Done	Not Done	Not Done	Not Done	Not Done	Not Done	Not Done	Not Done	Not Done	Not Done	N/A
WECHULI	120	IP - INPATIENT	14	Female		NO	No	N/A	39.1	MALARIA				BS+++	NONE	Positive	N/A	CUS	Negative	Negative	NEGATIVE	Test Not Done	N/A	Not Done	Not Done	Not Done	Not Done	Not Done	Not Done	Not Done	Not Done	Not Done	Not Done	Not Done	NONE
WECHULI	121	OPD - OUT PATIENT	20	Male	No	YES	No	N/A	38.9	MALARIA				BS	NONE	Negative	Negative	CUS	Negative	Negative	NEGATIVE	Test Not Done	N/A	Not Done	Not Done	Not Done	Not Done	Not Done	Not Done	Not Done	Not Done	Not Done	Not Done	Not Done	NONE
WECHULI	122	IP - INPATIENT	24	Male	No	NO	No	N/A	38.2	MALARIA	SCD			BS	NONE	Negative	Negative	CUS	Negative	Negative	NEGATIVE	Test Not Done	N/A	Not Done	Not Done	Not Done	Not Done	Not Done	Not Done	Not Done	Not Done	Not Done	Not Done	Not Done	CEFTRIAXONE	ERYTHROMYCIN
WECHULI	123	IP - INPATIENT	48	Female	N/A	NO	No	N/A	38.1	MALARIA				BS	NONE	Negative	Negative	MSU	Negative	Negative	NEGATIVE	Test Not Done	N/A	Not Done	Not Done	Not Done	Not Done	Not Done	Not Done	Not Done	Not Done	Not Done	Not Done	Not Done	NONE
WECHULI	124	OPD - OUT PATIENT	20	Male	No	NO	No	N/A	37.5	MALARIA				BS	NONE	Negative	Negative	MSU	Negative	Negative	NEGATIVE	Test Not Done	N/A	Not Done	Not Done	Not Done	Not Done	Not Done	Not Done	Not Done	Not Done	Not Done	Not Done	Not Done	NONE
WECHULI	125	IP - INPATIENT	18	Male	N/A	NO	No	N/A	39.8	MALARIA				BS	NONE	Negative	Negative	CUS	Negative	Negative	NEGATIVE	Test Not Done	N/A	Not Done	Not Done	Not Done	Not Done	Not Done	Not Done	Not Done	Not Done	Not Done	Not Done	Not Done	NONE
WECHULI	126	IP - INPATIENT	6	Male	No	YES	No	N/A	38.7	MALARIA				BS+	NONE	Positive	N/A	CUS	Negative	Negative	NEGATIVE	Test Not Done	N/A	Not Done	Not Done	Not Done	Not Done	Not Done	Not Done	Not Done	Not Done	Not Done	Not Done	Not Done	CEFTRIAXONE
WECHULI	127	OPD - OUT PATIENT	18	Male	No	NO	No	N/A	39	MALARIA				BS+	NONE	Positive	N/A	MSU	Negative	Negative	NEGATIVE	Test Not Done	N/A	Not Done	Not Done	Not Done	Not Done	Not Done	Not Done	Not Done	Not Done	Not Done	Not Done	Not Done	NONE
WECHULI	128	IP - INPATIENT	48	Male	No	NO	No	N/A	38.3	CHICKEN POX	MALARIA			BS	NONE	Negative	Positive	MSU	Negative	Negative	NEGATIVE	Test Not Done	N/A	Not Done	Not Done	Not Done	Not Done	Not Done	Not Done	Not Done	Not Done	Not Done	Not Done	Not Done	NONE
WECHULI	129	IP - INPATIENT	48	Male	No	YES	No	N/A	38.3	MALARIA				BS	NONE	Positive	Negative	MSU	Negative	Negative	NEGATIVE	Test Not Done	N/A	Not Done	Not Done	Not Done	Not Done	Not Done	Not Done	Not Done	Not Done	Not Done	Not Done	Not Done	XPEN	GENTAMYCIN
WECHULI	130	IP - INPATIENT	4	Female	N/A	YES	No	N/A	37.5	MALARIA				BS	NONE	Negative	Negative	CUS	Negative	Negative	NEGATIVE	Test Not Done	N/A	Not Done	Not Done	Not Done	Not Done	Not Done	Not Done	Not Done	Not Done	Not Done	Not Done	Not Done	NONE
WECHULI	131	OPD - OUT PATIENT	4	Male	No	YES	No	N/A	37.6	MALARIA	ACUTE GE			BS	NONE	Negative	N/A	CUS	Negative	Negative	NEGATIVE	Test Not Done	N/A	Not Done	Not Done	Not Done	Not Done	Not Done	Not Done	Not Done	Not Done	Not Done	Not Done	Not Done	N/A
WECHULI	132	IP - INPATIENT	60	Male	No	YES	No	N/A	40	MALARIA				BS	NONE	Negative	Negative	MSU	Negative	Negative	NEGATIVE	Test Not Done	N/A	Not Done	Not Done	Not Done	Not Done	Not Done	Not Done	Not Done	Not Done	Not Done	Not Done	Not Done	XPEN	GENTAMYCIN
WECHULI	133	OPD - OUT PATIENT	18	Male	No	YES	Yes	COTRIMOXAZOLE	37.9	MALARIA				BS	NONE	Negative	N/A	MSU	Negative	Negative	++	Negative	N/A	Not Done	Not Done	Not Done	Not Done	Not Done	Not Done	Not Done	Not Done	Not Done	Not Done	Not Done	NONE
WECHULI	134	IP - INPATIENT	48	Female	N/A	YES	No	N/A	38.4	MALARIA	SCD			BS+	NONE	Positive	N/A	MSU	Negative	Negative	NEGATIVE	Test Not Done	N/A	Not Done	Not Done	Not Done	Not Done	Not Done	Not Done	Not Done	Not Done	Not Done	Not Done	Not Done	CEFTRIAXONE
WECHULI	135	IP - INPATIENT	48	Female	N/A	YES	No	N/A	39	MALARIA				BS++	NONE	Positive	N/A	MSU	Negative	Negative	NEGATIVE	Test Not Done	N/A	Not Done	Not Done	Not Done	Not Done	Not Done	Not Done	Not Done	Not Done	Not Done	Not Done	Not Done	XPEN	GENTAMYCIN
WECHULI	136	OPD - OUT PATIENT	30	Male	No	NO	No	N/A	37.6	MALARIA	PNEUMONIA			BS	NONE	Negative	Negative	MSU	Negative	Negative	NEGATIVE	Test Not Done	N/A	Not Done	Not Done	Not Done	Not Done	Not Done	Not Done	Not Done	Not Done	Not Done	Not Done	Not Done	NONE
WECHULI	137	OPD - OUT PATIENT	60	Female	N/A	YES	No	N/A	38.1	MALARIA				BS	NONE	Negative	Negative	MSU	Positive	Negative	++	Positive	E.Coli	Resistant	Resistant	Resistant	Sensitive	Sensitive	Resistant	Not Done	Resistant	Sensitive	Not Done	Sensitive	N/A
WECHULI	138	IP - INPATIENT	30	Female	N/A	NO	No	N/A	40	UTI	AGN	MALARIA		BS, UA	NONE	Negative	Negative	MSU	Negative	Negative	++	Negative	N/A	Not Done	Not Done	Not Done	Not Done	Not Done	Not Done	Not Done	Not Done	Not Done	Not Done	Not Done	NONE
WECHULI	139	IP - INPATIENT	12	Female	N/A	NO	No	N/A	39.6	MALARIA	SCD			BS	NONE	Negative	Negative	CUS	Negative	Negative	+	Test Not Done	N/A	Not Done	Not Done	Not Done	Not Done	Not Done	Not Done	Not Done	Not Done	Not Done	Not Done	Not Done	XPEN	GENTAMYCIN
WECHULI	140	OPD - OUT PATIENT	48	Female	N/A	YES	No	N/A	38.5	MALARIA				BS	NONE	Negative	Negative	MSU	Negative	Negative	NEGATIVE	Test Not Done	N/A	Not Done	Not Done	Not Done	Not Done	Not Done	Not Done	Not Done	Not Done	Not Done	Not Done	Not Done	CEFTRIAXONE
WECHULI	141	OPD - OUT PATIENT	9	Female	N/A	NO	No	N/A	39.1	MALARIA				BS+	NONE	Positive	N/A	CUS	Negative	Negative	NEGATIVE	Test Not Done	N/A	Not Done	Not Done	Not Done	Not Done	Not Done	Not Done	Not Done	Not Done	Not Done	Not Done	Not Done	N/A
WECHULI	142	OPD - OUT PATIENT	15	Male	No	NO	No	N/A	38.9	MALARIA				BS	NONE	Negative	N/A	CUS	Negative	Negative	NEGATIVE	Test Not Done	N/A	Not Done	Not Done	Not Done	Not Done	Not Done	Not Done	Not Done	Not Done	Not Done	Not Done	Not Done	N/A
WECHULI	143	OPD - OUT PATIENT	34	Female	N/A	NO	No	N/A	39.4	MALARIA				BS+	NONE	Positive	N/A	MSU	Negative	Negative	NEGATIVE	Test Not Done	N/A	Not Done	Not Done	Not Done	Not Done	Not Done	Not Done	Not Done	Not Done	Not Done	Not Done	Not Done	N/A
WECHULI	144	OPD - OUT PATIENT	42	Male	No	NO	No	N/A	38.7	MALARIA				BS	NONE	Negative	Negative	MSU	Positive	Negative	++	Positive	E.Coli	Resistant	Resistant	Resistant	Sensitive	Resistant	Resistant	Not Done	Sensitive	Sensitive	Not Done	Sensitive	N/A
WECHULI	145	OPD - OUT PATIENT	37	Female	N/A	YES	No	N/A	38.9	MALARIA				BS+	NONE	Positive	N/A	MSU	Negative	Negative	+	Negative	N/A	Not Done	Not Done	Not Done	Not Done	Not Done	Not Done	Not Done	Not Done	Not Done	Not Done	Not Done	N/A
WECHULI	146	OPD - OUT PATIENT	60	Male	No	YES	No	N/A	38.7	MALARIA				BS	NONE	Negative	Positive	MSU	Negative	Negative	+++	Negative	N/A	Not Done	Not Done	Not Done	Not Done	Not Done	Not Done	Not Done	Not Done	Not Done	Not Done	Not Done	N/A
WECHULI	147	OPD - OUT PATIENT	60	Male	No	NO	No	N/A	37.5	MALARIA				BS	NONE	Negative	Negative	MSU	Negative	Negative	NEGATIVE	Test Not Done	N/A	Not Done	Not Done	Not Done	Not Done	Not Done	Not Done	Not Done	Not Done	Not Done	Not Done	Not Done	N/A
WECHULI	148	OPD - OUT PATIENT	4	Male	No	NO	No	N/A	38.8	MALARIA	URTI			BS	NONE	Negative	Negative	CUS	Negative	Negative	+	Negative	N/A	Not Done	Not Done	Not Done	Not Done	Not Done	Not Done	Not Done	Not Done	Not Done	Not Done	Not Done	N/A
WECHULI	149	OPD - OUT PATIENT	15	Male	No	NO	No	N/A	38	MALARIA	URTI			BS	NONE	Negative	Negative	CUS	Negative	Negative	NEGATIVE	Test Not Done	N/A	Not Done	Not Done	Not Done	Not Done	Not Done	Not Done	Not Done	Not Done	Not Done	Not Done	Not Done	N/A
WECHULI	150	OPD - OUT PATIENT	16	Male	No	NO	No	N/A	37.6	MALARIA	UTI			BS	NONE	Negative	Positive	CUS	Negative	Negative	NEGATIVE	Test Not Done	N/A	Not Done	Not Done	Not Done	Not Done	Not Done	Not Done	Not Done	Not Done	Not Done	Not Done	Not Done	N/A
WECHULI	151	OPD - OUT PATIENT	30	Female	No	YES	No	N/A	38	MALARIA				BS	NONE	Negative	Negative	MSU	Positive	Negative	+++	Positive	E.Coli	Resistant	Resistant	Resistant	Sensitive	Resistant	Resistant	Not Done	Sensitive	Sensitive	Not Done	Sensitive	N/A
WECHULI	152	OPD - OUT PATIENT	25	Male	No	NO	No	N/A	37.9	MALARIA	ACUTE GE			BS+	NONE	Positive	N/A	MSU	Negative	Negative	NEGATIVE	Positive	Contaminant	Not Done	Not Done	Not Done	Not Done	Not Done	Not Done	Not Done	Not Done	Not Done	Not Done	Not Done	N/A
WECHULI	153	IP - INPATIENT	48	Female	N/A	NO	No	N/A	39	MALARIA	PNEUMONIA			BS	NONE	Negative	Negative	MSU	Negative	Negative	NEGATIVE	Test Not Done	N/A	Not Done	Not Done	Not Done	Not Done	Not Done	Not Done	Not Done	Not Done	Not Done	Not Done	Not Done	XPEN
WECHULI	154	OPD - OUT PATIENT	11	Female	No	NO	No	N/A	37.5	MALARIA	URTI			BS	NONE	Negative	N/A	CUS	Negative	Negative	NEGATIVE	Test Not Done	N/A	Not Done	Not Done	Not Done	Not Done	Not Done	Not Done	Not Done	Not Done	Not Done	Not Done	Not Done	N/A
WECHULI	155	OPD - OUT PATIENT	54	Female		NO	No	N/A	37.5	MALARIA	ACUTE GE			BS	NONE	Negative	N/A	MSU	Positive	Negative	+++	Positive	E.Coli	Resistant	Resistant	Resistant	Sensitive	Sensitive	Resistant	Not Done	Sensitive	Sensitive	Not Done	Sensitive	N/A
WECHULI	156	OPD - OUT PATIENT	8	Female	N/A	NO	No	N/A	38.7	MALARIA				BS	NONE	Negative	N/A	CUS	Negative	Negative	NEGATIVE	Test Not Done	N/A	Not Done	Not Done	Not Done	Not Done	Not Done	Not Done	Not Done	Not Done	Not Done	Not Done	Not Done	N/A
WECHULI	157	OPD - OUT PATIENT	48	Male	No	YES	No	N/A	37.8	MALARIA	SKIN INFECTIONS			BS	NONE	Negative	N/D	MSU	Negative	Negative	NEGATIVE	Test Not Done	N/A	Not Done	Not Done	Not Done	Not Done	Not Done	Not Done	Not Done	Not Done	Not Done	Not Done	Not Done	N/A
WECHULI	158	OPD - OUT PATIENT	48	Male	No	NO	No	N/A	39.1	MALARIA				BS	NONE	Positive	N/A	MSU	Negative	Negative	NEGATIVE	Test Not Done	N/A	Not Done	Not Done	Not Done	Not Done	Not Done	Not Done	Not Done	Not Done	Not Done	Not Done	Not Done	N/A
WECHULI	159	OPD - OUT PATIENT	16	Female	No	NO	No	N/A	37.6	MALARIA	URTI			BS+	NONE	Positive	N/A	CUS	Negative	Negative	NEGATIVE	Test Not Done	N/A	Not Done	Not Done	Not Done	Not Done	Not Done	Not Done	Not Done	Not Done	Not Done	Not Done	Not Done	N/A
WECHULI	160	OPD - OUT PATIENT	5	Male	No	NO	Yes	XPEN	38.2	MALARIA				BS	NONE	Negative	N/A	CUS	Negative	Negative	NEGATIVE	Test Not Done	N/A	Not Done	Not Done	Not Done	Not Done	Not Done	Not Done	Not Done	Not Done	Not Done	Not Done	Not Done	N/A
WECHULI	161	OPD - OUT PATIENT	48	Female	N/A	NO	Yes	COTRIMOXAZOLE	37.9	URTI	MALARIA			BS	NONE	Negative	N/A	MSU	Negative	Negative	+	Negative	N/A	Not Done	Not Done	Not Done	Not Done	Not Done	Not Done	Not Done	Not Done	Not Done	Not Done	Not Done	N/A
WECHULI	162	OPD - OUT PATIENT	48	Female	N/A	NO	No	N/A	37.9	MALARIA	PNEUMONIA			BS	NONE	Negative	N/A	MSU	Negative	Negative	+	Negative	N/A	Not Done	Not Done	Not Done	Not Done	Not Done	Not Done	Not Done	Not Done	Not Done	Not Done	Not Done	N/A
WECHULI	163	OPD - OUT PATIENT	7	Female	N/A	NO	No	N/A	38.4	MALARIA	AGN			BS	NONE	Negative	Negative	CUS	Negative	Negative	NEGATIVE	Test Not Done	N/A	Not Done	Not Done	Not Done	Not Done	Not Done	Not Done	Not Done	Not Done	Not Done	Not Done	Not Done	N/A
WECHULI	164	OPD - OUT PATIENT	48	Female	N/A	NO	No	N/A	38.4	MALARIA	URTI			BS	NONE	Negative	N/A	MSU	Negative	Negative	+	Negative	N/A	Not Done	Not Done	Not Done	Not Done	Not Done	Not Done	Not Done	Not Done	Not Done	Not Done	Not Done	N/A
WECHULI	165	OPD - OUT PATIENT	36	Female	N/A	NO	No	N/A	38.9	MALARIA				BS+	NONE	Positive	N/A	MSU	Negative	Negative	NEGATIVE	Test Not Done	N/A	Not Done	Not Done	Not Done	Not Done	Not Done	Not Done	Not Done	Not Done	Not Done	Not Done	Not Done	N/A
WECHULI	166	OPD - OUT PATIENT	48	Male	No	NO	Yes	AMOXIL	38.5	MALARIA				BS+	NONE	Positive	N/A	MSU	Negative	Negative	NEGATIVE	Test Not Done	N/A	Not Done	Not Done	Not Done	Not Done	Not Done	Not Done	Not Done	Not Done	Not Done	Not Done	Not Done	N/A
WECHULI	167	OPD - OUT PATIENT	42	Male	No	NO	No	N/A	38.8	OTITIS MEDIA	MALARIA			BS	NONE	Negative	N/A	MSU	Positive	Negative	++	Positive	E.Coli	Resistant	Resistant	Resistant	Sensitive	Resistant	Resistant	Not Done	Sensitive	Sensitive	Not Done	Sensitive	N/A
WECHULI	168	OPD - OUT PATIENT	24	Female	N/A	NO	No	N/A	38.3	SAM	MALARIA			BS	NONE	Negative	N/A	MSU	Negative	Negative	+	Negative	N/A	Not Done	Not Done	Not Done	Not Done	Not Done	Not Done	Not Done	Not Done	Not Done	Not Done	Not Done	N/A
WECHULI	169	OPD - OUT PATIENT	5	Male	No	NO	No	N/A	38	CONJUCTIVITIS	PNEUMONIA			BS	NONE	Negative	N/A	CUS	Negative	Negative	NEGATIVE	Test Not Done	N/A	Not Done	Not Done	Not Done	Not Done	Not Done	Not Done	Not Done	Not Done	Not Done	Not Done	Not Done	N/A
WECHULI	170	OPD - OUT PATIENT	36	Male	No	NO	No	N/A	37.5	MALARIA	PNEUMONIA			BS+	NONE	Positive	N/A	MSU	Negative	Negative	++	Negative	N/A	Not Done	Not Done	Not Done	Not Done	Not Done	Not Done	Not Done	Not Done	Not Done	Not Done	Not Done	N/A
WECHULI	171	OPD - OUT PATIENT	12	Male	No	YES	No	N/A	39	MALARIA	PNEUMONIA			BS	NONE	Negative	N/A	CUS	Negative	Negative	NEGATIVE	Test Not Done	N/A	Not Done	Not Done	Not Done	Not Done	Not Done	Not Done	Not Done	Not Done	Not Done	Not Done	Not Done	N/A
WECHULI	172	OPD - OUT PATIENT	36	Male	No	NO	No	N/A	39	MALARIA				BS++	NONE	Positive	N/A	MSU	Negative	Negative	+	Negative	N/A	Not Done	Not Done	Not Done	Not Done	Not Done	Not Done	Not Done	Not Done	Not Done	Not Done	Not Done	N/A
WECHULI	173	OPD - OUT PATIENT	6	Male	No	NO	No	N/A	37.7	MALARIA				BS	NONE	Negative	N/A	CUS	Negative	Negative	NEGATIVE	Test Not Done	N/A	Not Done	Not Done	Not Done	Not Done	Not Done	Not Done	Not Done	Not Done	Not Done	Not Done	Not Done	N/A
WECHULI	174	OPD - OUT PATIENT	6	Female	N/A	YES	No	N/A	37.5	SCD	MALARIA			BS	NONE	Negative	N/A	CUS	Negative	Negative	NEGATIVE	Test Not Done	N/A	Not Done	Not Done	Not Done	Not Done	Not Done	Not Done	Not Done	Not Done	Not Done	Not Done	Not Done	N/A
WECHULI	175	IP - INPATIENT	2	Male	No	NO	No	N/A	37.5	PNEUMONIA	MALARIA			BS+	NONE	Positive	N/A	CUS	Negative	Negative	NEGATIVE	Test Not Done	N/A	Not Done	Not Done	Not Done	Not Done	Not Done	Not Done	Not Done	Not Done	Not Done	Not Done	Not Done	XPEN	GENTAMYCIN
WECHULI	176	OPD - OUT PATIENT	34	Male	No	NO	No	N/A	37.7	MALARIA				BS	NONE	Negative	N/A	MSU	Negative	Negative	NEGATIVE	Test Not Done	N/A	Not Done	Not Done	Not Done	Not Done	Not Done	Not Done	Not Done	Not Done	Not Done	Not Done	Not Done	N/A
WECHULI	177	OPD - OUT PATIENT	44	Female	N/A	NO	No	N/A	39.2	MALARIA				BS+	NONE	Positive	N/A	MSU	Negative	Negative	NEGATIVE	Test Not Done	N/A	Not Done	Not Done	Not Done	Not Done	Not Done	Not Done	Not Done	Not Done	Not Done	Not Done	Not Done	N/A
WECHULI	178	OPD - OUT PATIENT	15	Male	No	YES	No	N/A	38.7	MALARIA				BS+	NONE	Positive	N/A	CUS	Negative	Negative	NEGATIVE	Test Not Done	N/A	Not Done	Not Done	Not Done	Not Done	Not Done	Not Done	Not Done	Not Done	Not Done	Not Done	Not Done	N/A
WECHULI	179	OPD - OUT PATIENT	14	Male	No	NO	Yes	COTRIMOXAZOLE	38.9	MALARIA	ACUTE GE			BS	NONE	Negative	N/A	CUS	Negative	Negative	++	Negative	N/A	Not Done	Not Done	Not Done	Not Done	Not Done	Not Done	Not Done	Not Done	Not Done	Not Done	Not Done	N/A
WECHULI	180	OPD - OUT PATIENT	36	Female	N/A	NO	Yes	AMOXIL	37.8	MALARIA	SCD			BS+	NONE	Positive	N/A	MSU	Negative	Negative	NEGATIVE	Test Not Done	N/A	Not Done	Not Done	Not Done	Not Done	Not Done	Not Done	Not Done	Not Done	Not Done	Not Done	Not Done	N/A
WECHULI	181	OPD - OUT PATIENT	5	Male	No	NO	No	N/A	38.1	MALARIA	PNEUMONIA			BS+	NONE	Positive	N/A	CUS	Negative	Negative	NEGATIVE	Test Not Done	N/A	Not Done	Not Done	Not Done	Not Done	Not Done	Not Done	Not Done	Not Done	Not Done	Not Done	Not Done	N/A
WECHULI	182	IP - INPATIENT	5	Female		NO	No	N/A	38.2	MALARIA				BS	NONE	Negative	Negative	CUS	Negative	Negative	NEGATIVE	Test Not Done	N/A	Not Done	Not Done	Not Done	Not Done	Not Done	Not Done	Not Done	Not Done	Not Done	Not Done	Not Done	N/A
WECHULI	183	OPD - OUT PATIENT	24	Female	N/A	NO	No	N/A	37.9	MALARIA	URTI			BS	NONE	Negative	Negative	MSU	Negative	Negative	++	Negative	N/A	Not Done	Not Done	Not Done	Not Done	Not Done	Not Done	Not Done	Not Done	Not Done	Not Done	Not Done	N/A
WECHULI	184	IP - INPATIENT	13	Male	No	NO	No	N/A	38.6	MALARIA				BS++	NONE	Positive	N/A	MSU	Negative	Negative	NEGATIVE	Test Not Done	N/A	Not Done	Not Done	Not Done	Not Done	Not Done	Not Done	Not Done	Not Done	Not Done	Not Done	Not Done	NONE
WECHULI	185	OPD - OUT PATIENT	36	Male	No	NO	No	N/A	39.3	MALARIA	PNEUMONIA			BS+	NONE	Positive	N/A	MSU	Negative	Negative	NEGATIVE	Test Not Done	N/A	Not Done	Not Done	Not Done	Not Done	Not Done	Not Done	Not Done	Not Done	Not Done	Not Done	Not Done	N/A
WECHULI	186	OPD - OUT PATIENT	36	Female	N/A	NO	No	N/A	38.8	MALARIA				BS+	NONE	Positive	N/A	MSU	Negative	Negative	+	Negative	N/A	Not Done	Not Done	Not Done	Not Done	Not Done	Not Done	Not Done	Not Done	Not Done	Not Done	Not Done	N/A
WECHULI	187	OPD - OUT PATIENT	48	Female	N/A	NO	No	N/A	37.9	MALARIA	PNEUMONIA			BS+	NONE	Positive	N/A	MSU	Negative	Negative	+	Test Not Done	N/A	Not Done	Not Done	Not Done	Not Done	Not Done	Not Done	Not Done	Not Done	Not Done	Not Done	Not Done	N/A
WECHULI	188	IP - INPATIENT	48	Female	N/A	NO	No	N/A	37.6	SCD	MALARIA			BS	NONE	Negative	Negative	MSU	Negative	Negative	NEGATIVE	Test Not Done	N/A	Not Done	Not Done	Not Done	Not Done	Not Done	Not Done	Not Done	Not Done	Not Done	Not Done	Not Done	N/A
WECHULI	189	OPD - OUT PATIENT	24	Male	No	NO	No	N/A	37.9	MALARIA	ACUTE GE			BS	NONE	Negative	N/A	MSU	Negative	Negative	NEGATIVE	Test Not Done	N/A	Not Done	Not Done	Not Done	Not Done	Not Done	Not Done	Not Done	Not Done	Not Done	Not Done	Not Done	N/A
WECHULI	190	OPD - OUT PATIENT	8	Female	N/A	NO	No	N/A	37.5	MALARIA	PNEUMONIA			BS	NONE	Negative	N/A	CUS	Negative	Negative	NEGATIVE	Test Not Done	N/A	Not Done	Not Done	Not Done	Not Done	Not Done	Not Done	Not Done	Not Done	Not Done	Not Done	Not Done	N/A
WECHULI	191	OPD - OUT PATIENT	60	Female	N/A	NO	No	N/A	37.9	MALARIA	PNEUMONIA	UTI		BS+, UA	NONE	Positive	N/A	MSU	Negative	Negative	NEGATIVE	Test Not Done	N/A	Not Done	Not Done	Not Done	Not Done	Not Done	Not Done	Not Done	Not Done	Not Done	Not Done	Not Done	N/A
WECHULI	192	IP - INPATIENT	8	Male	No	NO	No	N/A	38.3	MALARIA	ACUTE GE			BS+	NONE	Positive	N/A	CUS	Negative	Negative	NEGATIVE	Test Not Done	N/A	Not Done	Not Done	Not Done	Not Done	Not Done	Not Done	Not Done	Not Done	Not Done	Not Done	Not Done	N/A
WECHULI	193	OPD - OUT PATIENT	14	Female	N/A	YES	Yes	AMOXIL	38	MALARIA	ACUTE GE			BS	NONE	Negative	N/A	CUS	Negative	Negative	NEGATIVE	Test Not Done	N/A	Not Done	Not Done	Not Done	Not Done	Not Done	Not Done	Not Done	Not Done	Not Done	Not Done	Not Done	N/A
WECHULI	194	OPD - OUT PATIENT	48	Male	No	NO	No	N/A	38.4	MALARIA				BS+	NONE	Positive	N/A	MSU	Negative	Negative	NEGATIVE	Test Not Done	N/A	Not Done	Not Done	Not Done	Not Done	Not Done	Not Done	Not Done	Not Done	Not Done	Not Done	Not Done	N/A
WECHULI	195	OPD - OUT PATIENT	24	Female	N/A	NO	No	N/A	38.9	MALARIA				BS+	NONE	Positive	N/A	MSU	Negative	Negative	+	Negative	N/A	Not Done	Not Done	Not Done	Not Done	Not Done	Not Done	Not Done	Not Done	Not Done	Not Done	Not Done	N/A
WECHULI	196	OPD - OUT PATIENT	6	Female	N/A	NO	No	N/A	38.2	MALARIA	PNEUMONIA			BS	NONE	Negative	N/A	CUS	Negative	Negative	NEGATIVE	Test Not Done	N/A	Not Done	Not Done	Not Done	Not Done	Not Done	Not Done	Not Done	Not Done	Not Done	Not Done	Not Done	N/A
WECHULI	197	OPD - OUT PATIENT	25	Male	No	YES	Yes	AMOXIL	37.5	MALARIA				BS+	NONE	Positive	N/A	MSU	Negative	Negative	NEGATIVE	Test Not Done	N/A	Not Done	Not Done	Not Done	Not Done	Not Done	Not Done	Not Done	Not Done	Not Done	Not Done	Not Done	N/A
WECHULI	198	OPD - OUT PATIENT	36	Male	No	NO	No	N/A	39.1	MALARIA				BS+	NONE	Positive	N/A	MSU	Negative	Negative	NEGATIVE	Test Not Done	N/A	Not Done	Not Done	Not Done	Not Done	Not Done	Not Done	Not Done	Not Done	Not Done	Not Done	Not Done	N/A
WECHULI	199	OPD - OUT PATIENT	42	Male	No	NO	No	N/A	37.6	MALARIA	ISS			BS+	NONE	Positive	N/A	MSU	Negative	Negative	NEGATIVE	Test Not Done	N/A	Not Done	Not Done	Not Done	Not Done	Not Done	Not Done	Not Done	Not Done	Not Done	Not Done	Not Done	N/A
WECHULI	200	OPD - OUT PATIENT	9	Male	No	NO	No	N/A	37.7	MALARIA				BS	NONE	Negative	N/A	CUS	Negative	Negative	NEGATIVE	Test Not Done	N/A	Not Done	Not Done	Not Done	Not Done	Not Done	Not Done	Not Done	Not Done	Not Done	Not Done	Not Done	N/A
WECHULI	201	OPD - OUT PATIENT	36	Female	N/A	NO	No	N/A	38	MALARIA	MEASLES	ACUTE GE		BS	NONE	Negative	Negative	MSU	Negative	Negative	++	Negative	N/A	Not Done	Not Done	Not Done	Not Done	Not Done	Not Done	Not Done	Not Done	Not Done	Not Done	Not Done	N/A
WECHULI	202	OPD - OUT PATIENT	48	Female	N/A	YES	No	N/A	39.3	MALARIA				BS+	NONE	Positive	N/A	MSU	Negative	Negative	NEGATIVE	Test Not Done	N/A	Not Done	Not Done	Not Done	Not Done	Not Done	Not Done	Not Done	Not Done	Not Done	Not Done	Not Done	N/A
WECHULI	203	OPD - OUT PATIENT	35	Male	No	YES	No	N/A	37.5	MALARIA	SCD			BS	NONE	Negative	Positive	MSU	Negative	Negative	NEGATIVE	Test Not Done	N/A	Not Done	Not Done	Not Done	Not Done	Not Done	Not Done	Not Done	Not Done	Not Done	Not Done	Not Done	N/A
WECHULI	204	IP - INPATIENT	24	Female	N/A	NO	No	N/A	39	MALARIA				BS+	ANAEMIA	Positive	N/A	CUS	Positive	Negative	++	Positive	E.Coli	Resistant	Resistant	Resistant	Sensitive	Sensitive	Resistant	Not Done	Sensitive	Sensitive	Not Done	Sensitive	XPEN	GENTAMYCIN
WECHULI	205	OPD - OUT PATIENT	38	Male	No	YES	No	N/A	39.4	MALARIA	PNEUMONIA			BS+	NONE	Positive	N/A	MSU	Negative	Negative	+	Negative	N/A	Not Done	Not Done	Not Done	Not Done	Not Done	Not Done	Not Done	Not Done	Not Done	Not Done	Not Done	XPEN	GENTAMYCIN
WECHULI	206	IP - INPATIENT	24	Male	No	NO	No	N/A	39.7	MALARIA				BS+	NONE	Positive	N/A	MSU	Negative	Negative	NEGATIVE	Test Not Done	N/A	Not Done	Not Done	Not Done	Not Done	Not Done	Not Done	Not Done	Not Done	Not Done	Not Done	Not Done	XPEN	GENTAMYCIN
WECHULI	207	IP - INPATIENT	21	Female	N/A	NO	Yes	COTRIMOXAZOLE	38	MALARIA	SCD			BS+	ANAEMIA	Positive	N/A	MSU	Negative	Negative	++	Negative	N/A	Not Done	Not Done	Not Done	Not Done	Not Done	Not Done	Not Done	Not Done	Not Done	Not Done	Not Done	CEFTRIAXONE
WECHULI	208	OPD - OUT PATIENT	36	Female	N/A	NO	No	N/A	37.5	MALARIA				BS+	NONE	Positive	N/A	MSU	Negative	Negative	NEGATIVE	Test Not Done	N/A	Not Done	Not Done	Not Done	Not Done	Not Done	Not Done	Not Done	Not Done	Not Done	Not Done	Not Done	N/A
WECHULI	209	OPD - OUT PATIENT	7	Male	No	NO	No	N/A	39	MALARIA				BS++	NONE	Positive	N/A	CUS	Negative	Negative	++	Negative	N/A	Not Done	Not Done	Not Done	Not Done	Not Done	Not Done	Not Done	Not Done	Not Done	Not Done	Not Done	N/A
WECHULI	210	OPD - OUT PATIENT	18	Female	N/A	NO	No	N/A	38.9	MALARIA				BS	NONE	Negative	Negative	CUS	Negative	Negative	NEGATIVE	Test Not Done	N/A	Not Done	Not Done	Not Done	Not Done	Not Done	Not Done	Not Done	Not Done	Not Done	Not Done	Not Done	N/A
WECHULI	211	IP - INPATIENT	25	Male	No	NO	No	N/A	38.1	PNEUMONIA	MALARIA			BS	NONE	Negative	Negative	MSU	Negative	Negative	NEGATIVE	Negative	N/A	Not Done	Not Done	Not Done	Not Done	Not Done	Not Done	Not Done	Not Done	Not Done	Not Done	Not Done	XPEN	GENTAMYCIN
WECHULI	212	IP - INPATIENT	11	Male	No	NO	Yes	COTRIMOXAZOLE	37.7	MALARIA	ACUTE GE			BS	NONE	Negative	Positive	CUS	Negative	Negative	NEGATIVE	Test Not Done	N/A	Not Done	Not Done	Not Done	Not Done	Not Done	Not Done	Not Done	Not Done	Not Done	Not Done	Not Done	XPEN	GENTAMYCIN
WECHULI	213	OPD - OUT PATIENT	23	Male	No	NO	No	N/A	37.5	MALARIA				BS+	NONE	Positive	N/A	MSU	Negative	Negative	NEGATIVE	Test Not Done	N/A	Not Done	Not Done	Not Done	Not Done	Not Done	Not Done	Not Done	Not Done	Not Done	Not Done	Not Done	N/A
WECHULI	214	OPD - OUT PATIENT	42	Female	N/A	NO	No	N/A	37.7	MALARIA	PNEUMONIA			BS	NONE	Negative	Negative	MSU	Negative	Negative	NEGATIVE	Test Not Done	N/A	Not Done	Not Done	Not Done	Not Done	Not Done	Not Done	Not Done	Not Done	Not Done	Not Done	Not Done	N/A
WECHULI	215	OPD - OUT PATIENT	60	Male	No	NO	No	N/A	38.5	MALARIA				BS+	NONE	Positive	N/A	MSU	Positive	Negative	NEGATIVE	Positive	S. Aureus	Resistant	Sensitive	Resistant	Sensitive	Resistant	Sensitive	Not Done	Sensitive	Sensitive	Sensitive	Sensitive	N/A
WECHULI	216	IP - INPATIENT	10	Female	N/A	NO	No	N/A	38.4	MALARIA	BRONCHITIS			BS+	NONE	Positive	N/A	CUS	Negative	Negative	++	Negative	N/A	Not Done	Not Done	Not Done	Not Done	Not Done	Not Done	Not Done	Not Done	Not Done	Not Done	Not Done	N/A
WECHULI	217	OPD - OUT PATIENT	55	Male	No	NO	No	N/A	38.4	MALARIA				BS	NONE	Negative	Negative	MSU	Negative	Negative	NEGATIVE	Test Not Done	N/A	Not Done	Not Done	Not Done	Not Done	Not Done	Not Done	Not Done	Not Done	Not Done	Not Done	Not Done	NONE
WECHULI	218	IP - INPATIENT	48	Male	No	NO	No	N/A	39.6	MALARIA	UTI			BS	NONE	Negative	Negative	MSU	Positive	Positive	+	Positive	E.Coli	Resistant	Resistant	Resistant	Sensitive	Resistant	Resistant	Not Done	Sensitive	Sensitive	Not Done	Sensitive	XPEN	GENTAMYCIN
WECHULI	219	OPD - OUT PATIENT	60	Female	N/A	NO	No	N/A	38.4	MALARIA				BS	NONE	Negative	Negative	MSU	Positive	Positive	++	Positive	E.Coli	Resistant	Resistant	Resistant	Sensitive	Resistant	Sensitive	Not Done	Sensitive	Sensitive	Not Done	Sensitive	N/A
WECHULI	220	OPD - OUT PATIENT	17	Male	No	NO	No	N/A	37.7	PNEUMONIA	MALARIA			BS	NONE	Negative	N/A	CUS	Negative	Negative	NEGATIVE	Test Not Done	N/A	Not Done	Not Done	Not Done	Not Done	Not Done	Not Done	Not Done	Not Done	Not Done	Not Done	Not Done	N/A
WECHULI	221	OPD - OUT PATIENT	60	Female	N/A	NO	No	N/A	37.5	SKIN INFECTIONS	MALARIA			BS	NONE	Negative	N/A	MSU	Negative	Negative	NEGATIVE	Test Not Done	N/A	Not Done	Not Done	Not Done	Not Done	Not Done	Not Done	Not Done	Not Done	Not Done	Not Done	Not Done	N/A
WECHULI	222	OPD - OUT PATIENT	60	Male	No	NO	No	N/A	38.5	MALARIA				BS+	NONE	Positive	N/A	MSU	Negative	Negative	NEGATIVE	Test Not Done	N/A	Not Done	Not Done	Not Done	Not Done	Not Done	Not Done	Not Done	Not Done	Not Done	Not Done	Not Done	N/A
WECHULI	223	IP - INPATIENT	30	Male	No	NO	No	N/A	38	MALARIA				BS	NONE	Negative	Negative	MSU	Negative	Negative	NEGATIVE	Test Not Done	N/A	Not Done	Not Done	Not Done	Not Done	Not Done	Not Done	Not Done	Not Done	Not Done	Not Done	Not Done	XPEN	GENTAMYCIN
WECHULI	224	OPD - OUT PATIENT	48	Male	Yes	NO	No	N/A	38.1	MALARIA	PNEUMONIA			BS	NONE	Negative	N/A	MSU	Negative	Negative	++	Negative	N/A	Not Done	Not Done	Not Done	Not Done	Not Done	Not Done	Not Done	Not Done	Not Done	Not Done	Not Done	N/A
WECHULI	225	OPD - OUT PATIENT	31	Male	No	NO	No	N/A	37.8	MALARIA				BS+	NONE	Positive	N/A	MSU	Negative	Negative	NEGATIVE	Test Not Done	N/A	Not Done	Not Done	Not Done	Not Done	Not Done	Not Done	Not Done	Not Done	Not Done	Not Done	Not Done	N/A
WECHULI	226	IP - INPATIENT	10	Male	No	YES	No	N/A	37.5	MALARIA	ACUTE GE			BS+	NONE	Positive	N/A	CUS	Negative	Negative	NEGATIVE	Test Not Done	N/A	Not Done	Not Done	Not Done	Not Done	Not Done	Not Done	Not Done	Not Done	Not Done	Not Done	Not Done	N/A
WECHULI	227	OPD - OUT PATIENT	36	Male	No	NO	No	N/A	38.8	MALARIA				BS	NONE	Negative	Negative	MSU	Negative	Negative	NEGATIVE	Test Not Done	N/A	Not Done	Not Done	Not Done	Not Done	Not Done	Not Done	Not Done	Not Done	Not Done	Not Done	Not Done	N/A
WECHULI	228	OPD - OUT PATIENT	15	Male	No	NO	No	N/A	38.1	MALARIA				BS	NONE	Negative	N/A	MSU	Negative	Negative	++	Negative	N/A	Not Done	Not Done	Not Done	Not Done	Not Done	Not Done	Not Done	Not Done	Not Done	Not Done	Not Done	N/A
WECHULI	229	OPD - OUT PATIENT	25	Female	No	NO	No	N/A	39.5	MALARIA				BS++	NONE	Positive	N/A	MSU	Negative	Negative	NEGATIVE	Test Not Done	N/A	Not Done	Not Done	Not Done	Not Done	Not Done	Not Done	Not Done	Not Done	Not Done	Not Done	Not Done	N/A
WECHULI	230	OPD - OUT PATIENT	9	Male	No	NO	No	N/A	38.5	MALARIA				BS	NONE	Negative	N/A	CUS	Negative	Negative	++	Negative	N/A	Not Done	Not Done	Not Done	Not Done	Not Done	Not Done	Not Done	Not Done	Not Done	Not Done	Not Done	NONE
WECHULI	231	IP - INPATIENT	23	Male	No	NO	No	N/A	39.3	MALARIA	PNEUMONIA			BS	NONE	Negative	Negative	CUS	Negative	Negative	NEGATIVE	Test Not Done	N/A	Not Done	Not Done	Not Done	Not Done	Not Done	Not Done	Not Done	Not Done	Not Done	Not Done	Not Done	XPEN	GENTAMYCIN
WECHULI	232	OPD - OUT PATIENT	13	Female	N/A	YES	No	N/A	38.5	MALARIA				BS+	NONE	Positive	N/A	CUS	Negative	Negative	NEGATIVE	Test Not Done	N/A	Not Done	Not Done	Not Done	Not Done	Not Done	Not Done	Not Done	Not Done	Not Done	Not Done	Not Done	N/D
WECHULI	233	IP - INPATIENT	26	Male	No	NO	No	N/A	38.7	MALARIA	PHYMOSIS			BS	NONE	Negative	N/A	MSU	Positive	Negative	++	Positive	Proteaus	Resistant	Resistant	Resistant	Sensitive	Resistant	Sensitive	Not Done	Sensitive	Sensitive	Not Done	Sensitive	GENTAMYCIN
WECHULI	234	OPD - OUT PATIENT	13	Male	No	YES	No	N/A	37.9	MALARIA				BS+	NONE	Positive	N/A	CUS	Negative	Negative	NEGATIVE	Test Not Done	N/A	Not Done	Not Done	Not Done	Not Done	Not Done	Not Done	Not Done	Not Done	Not Done	Not Done	Not Done	N/A
WECHULI	235	OPD - OUT PATIENT	14	Male	No	NO	No	N/A	38.3	MALARIA				BS+	NONE	Positive	N/A	MSU	Negative	Negative	+	Negative	N/A	Not Done	Not Done	Not Done	Not Done	Not Done	Not Done	Not Done	Not Done	Not Done	Not Done	Not Done	N/A
WECHULI	236	OPD - OUT PATIENT	36	Female	N/A	NO	No	N/A	38.2	MALARIA				BS+	NONE	Positive	N/A	MSU	Negative	Negative	NEGATIVE	Test Not Done	N/A	Not Done	Not Done	Not Done	Not Done	Not Done	Not Done	Not Done	Not Done	Not Done	Not Done	Not Done	N/A
WECHULI	237	OPD - OUT PATIENT	36	Male	No	NO	No	N/A	38	BURNS	MALARIA			BS	NONE	Negative	N/A	MSU	Negative	Negative	NEGATIVE	Test Not Done	N/A	Not Done	Not Done	Not Done	Not Done	Not Done	Not Done	Not Done	Not Done	Not Done	Not Done	Not Done	N/A
WECHULI	238	OPD - OUT PATIENT	18	Female	N/A	NO	No	N/A	38.5	MALARIA				BS+	NONE	Positive	N/A	MSU	Negative	Negative	NEGATIVE	Test Not Done	N/A	Not Done	Not Done	Not Done	Not Done	Not Done	Not Done	Not Done	Not Done	Not Done	Not Done	Not Done	N/A
WECHULI	239	IP - INPATIENT	9	Female	N/A	YES	No	N/A	38.9	MALARIA	PNEUMONIA			BS	NONE	Negative	Negative	CUS	Negative	Negative	+	Negative	N/A	Not Done	Not Done	Not Done	Not Done	Not Done	Not Done	Not Done	Not Done	Not Done	Not Done	Not Done	XPEN	GENTAMYCIN
WECHULI	240	OPD - OUT PATIENT	48	Male	No	YES	No	N/A	37.9	MALARIA	PNEUMONIA			BS	NONE	Negative	Negative	MSU	Negative	Negative	NEGATIVE	Test Not Done	N/A	Not Done	Not Done	Not Done	Not Done	Not Done	Not Done	Not Done	Not Done	Not Done	Not Done	Not Done	N/A
WECHULI	241	OPD - OUT PATIENT	7	Male	No	NO	No	N/A	38.7	MALARIA	PNEUMONIA			BS	NONE	Negative	N/A	CUS	Negative	Negative	NEGATIVE	Test Not Done	N/A	Not Done	Not Done	Not Done	Not Done	Not Done	Not Done	Not Done	Not Done	Not Done	Not Done	Not Done	N/A
WECHULI	242	IP - INPATIENT	11	Male	No	YES	No	N/A	38.6	MALARIA	PNEUMONIA			BS	NONE	Negative	Negative	CUS	Negative	Negative	+	Negative	N/A	Not Done	Not Done	Not Done	Not Done	Not Done	Not Done	Not Done	Not Done	Not Done	Not Done	Not Done	XPEN	GENTAMYCIN
WECHULI	243	OPD - OUT PATIENT	24	Male	No	NO	No	N/A	37.6	MALARIA	URTI			BS	MALARIA	Negative	Negative	MSU	Negative	Negative	NEGATIVE	Test Not Done	N/A	Not Done	Not Done	Not Done	Not Done	Not Done	Not Done	Not Done	Not Done	Not Done	Not Done	Not Done	NONE
WECHULI	244	IP - INPATIENT	36	Female	No	NO	No	N/A	38.1	MALARIA				BS+	NONE	Positive	N/A	MSU	Negative	Negative	NEGATIVE	Test Not Done	N/A	Not Done	Not Done	Not Done	Not Done	Not Done	Not Done	Not Done	Not Done	Not Done	Not Done	Not Done	NONE
WECHULI	245	OPD - OUT PATIENT	16	Female	No	NO	No	N/A	38.4	MALARIA				BS+	NONE	Positive	N/A	MSU	Negative	Negative	NEGATIVE	Test Not Done	N/A	Not Done	Not Done	Not Done	Not Done	Not Done	Not Done	Not Done	Not Done	Not Done	Not Done	Not Done	N/A
WECHULI	246	IP - INPATIENT	16	Female	N/A	NO	No	N/A	37.8	ACUTE GE	PNEUMONIA			BS	NONE	Negative	Negative	CUS	Positive	Positive	+++	Positive	E.Coli	Resistant	Resistant	Resistant	Sensitive	Sensitive	Resistant	Not Done	Sensitive	Sensitive	Sensitive	Sensitive	CEFTRIAXONE
WECHULI	247	IP - INPATIENT	6	Female	N/A	YES	No	N/A	39.3	MALARIA	ACUTE GE			BS	NONE	Negative	Negative	CUS	Positive	Positive	+++	Positive	E.Coli	Resistant	Resistant	Resistant	Sensitive	Sensitive	Resistant	Not Done	Sensitive	Sensitive	Sensitive	Sensitive	CEFTRIAXONE
WECHULI	248	OPD - OUT PATIENT	24	Male	No	NO	No	N/A	38.6	SKIN INFECTIONS	MALARIA			BS	NONE	Negative	N/A	MSU	Negative	Negative	NEGATIVE	Test Not Done	N/A	Not Done	Not Done	Not Done	Not Done	Not Done	Not Done	Not Done	Not Done	Not Done	Not Done	Not Done	N/A
WECHULI	249	IP - INPATIENT	16	Female	NA	NO	No	N/A	39.1	MALARIA	ACUTE GE			BS	NONE	Negative	Negative	CUS	Negative	Negative	NEGATIVE	Test Not Done	N/A	Not Done	Not Done	Not Done	Not Done	Not Done	Not Done	Not Done	Not Done	Not Done	Not Done	Not Done	XPEN	GENTAMYCIN
WECHULI	250	IP - INPATIENT	28	Female	N/A	YES	No	N/A	37.8	MALARIA				BS+	NONE	Positive	N/A	MSU	Negative	Negative	NEGATIVE	Test Not Done	N/A	Not Done	Not Done	Not Done	Not Done	Not Done	Not Done	Not Done	Not Done	Not Done	Not Done	Not Done	NONE
WECHULI	251	OPD - OUT PATIENT	16	Male	No	NO	No	N/A	38.7	PNEUMONIA	MALARIA			BS	NONE	Negative	Negative	CUS	Negative	Negative	NEGATIVE	Test Not Done	N/A	Not Done	Not Done	Not Done	Not Done	Not Done	Not Done	Not Done	Not Done	Not Done	Not Done	Not Done	N/A
WECHULI	252	OPD - OUT PATIENT	29	Female	N/A	YES	No	N/A	37.5	MALARIA				BS	NONE	Negative	Negative	MSU	Negative	Negative	NEGATIVE	Test Not Done	N/A	Not Done	Not Done	Not Done	Not Done	Not Done	Not Done	Not Done	Not Done	Not Done	Not Done	Not Done	N/A
WECHULI	253	IP - INPATIENT	40	Male	No	YES	No	N/A	39	MALARIA	PNEUMONIA			BS	NONE	Negative	Negative	MSU	Negative	Negative	NEGATIVE	Test Not Done	N/A	Not Done	Not Done	Not Done	Not Done	Not Done	Not Done	Not Done	Not Done	Not Done	Not Done	Not Done	N/A
WECHULI	254	OPD - OUT PATIENT	12	Male	N/A	NO	No	N/A	38.5	BURNS	MALARIA			BS+	NONE	Positive	N/A	MSU	Negative	Negative	NEGATIVE	Test Not Done	N/A	Not Done	Not Done	Not Done	Not Done	Not Done	Not Done	Not Done	Not Done	Not Done	Not Done	Not Done	N/A
WECHULI	255	OPD - OUT PATIENT	7	Male	No	NO	No	N/A	38.1	MALARIA				BS	NONE	Negative	Positive	CUS	Negative	Positive	++	Negative	N/A	Not Done	Not Done	Not Done	Not Done	Not Done	Not Done	Not Done	Not Done	Not Done	Not Done	Not Done	NONE
WECHULI	256	IP - INPATIENT	7	Female	N/A	NO	No	N/A	38	MALARIA	PNEUMONIA			BS	NONE	Negative	Negative	CUS	Negative	Negative	NEGATIVE	Test Not Done	N/A	Not Done	Not Done	Not Done	Not Done	Not Done	Not Done	Not Done	Not Done	Not Done	Not Done	Not Done	N/A
WECHULI	257	OPD - OUT PATIENT	7	Male	No	NO	No	N/A	38	MALARIA				BS	NONE	Negative	Negative	CUS	Negative	Negative	NEGATIVE	Test Not Done	N/A	Not Done	Not Done	Not Done	Not Done	Not Done	Not Done	Not Done	Not Done	Not Done	Not Done	Not Done	N/A
WECHULI	258	OPD - OUT PATIENT	24	Male	No	NO	No	N/A	37.5	PNEUMONIA	MALARIA			BS	NONE	Negative	Negative	MSU	Negative	Negative	NEGATIVE	Test Not Done	N/A	Not Done	Not Done	Not Done	Not Done	Not Done	Not Done	Not Done	Not Done	Not Done	Not Done	Not Done	N/A
WECHULI	259	IP - INPATIENT	24	Female	N/A	YES	No	N/A	38.2	MALARIA	URTI	SCD		BS, FHG	NONE	Negative	Negative	MSU	Negative	Negative	NEGATIVE	Test Not Done	N/A	Not Done	Not Done	Not Done	Not Done	Not Done	Not Done	Not Done	Not Done	Not Done	Not Done	Not Done	N/A
WECHULI	260	OPD - OUT PATIENT	36	Male	No	YES	No	N/A	39.1	MALARIA	MENINGITIS			BS	NONE	Negative	Negative	MSU	Positive	Negative	++	Negative	N/A	Not Done	Not Done	Not Done	Not Done	Not Done	Not Done	Not Done	Not Done	Not Done	Not Done	Not Done	N/A
WECHULI	261	OPD - OUT PATIENT	25	Male	No	YES	No	N/A	39.6	MALARIA	URTI			BS	NONE	Negative	Negative	MSU	Negative	Negative	+	Negative	N/A	Not Done	Not Done	Not Done	Not Done	Not Done	Not Done	Not Done	Not Done	Not Done	Not Done	Not Done	N/A
WECHULI	262	OPD - OUT PATIENT	48	Female	N/A	YES	Yes	AMOXIL	39.3	MUMPS	MALARIA			BS	NONE	Negative	Negative	MSU	Negative	Negative	NEGATIVE	Test Not Done	N/A	Not Done	Not Done	Not Done	Not Done	Not Done	Not Done	Not Done	Not Done	Not Done	Not Done	Not Done	N/A
WECHULI	263	IP - INPATIENT	24	Male	No	YES	No	N/A	39	MALARIA				BS+	NONE	Positive	N/A	MSU	Negative	Negative	NEGATIVE	Test Not Done	N/A	Not Done	Not Done	Not Done	Not Done	Not Done	Not Done	Not Done	Not Done	Not Done	Not Done	Not Done	N/A
WECHULI	264	OPD - OUT PATIENT	14	Male	No	NO	No	N/A	39	PNEUMONIA				BS	NONE	Negative	Negative	CUS	Negative	Negative	NEGATIVE	Test Not Done	N/A	Not Done	Not Done	Not Done	Not Done	Not Done	Not Done	Not Done	Not Done	Not Done	Not Done	Not Done	XPEN	GENTAMYCIN
WECHULI	265	OPD - OUT PATIENT	54	Male	No	NO	No	N/A	38	MALARIA				BS	NONE	Negative	Negative	MSU	Negative	Negative	NEGATIVE	Test Not Done	N/A	Not Done	Not Done	Not Done	Not Done	Not Done	Not Done	Not Done	Not Done	Not Done	Not Done	Not Done	N/A
WECHULI	266	OPD - OUT PATIENT	9	Male	No	NO	No	N/A	38	MALARIA				BS	NONE	Negative	Negative	CUS	Negative	Positive	NEGATIVE	Negative	N/A	Not Done	Not Done	Not Done	Not Done	Not Done	Not Done	Not Done	Not Done	Not Done	Not Done	Not Done	N/A
WECHULI	267	OPD - OUT PATIENT	18	Female	N/A	NO	No	N/A	37.6	MALARIA				BS	NONE	Negative	Negative	CUS	Negative	Negative	NEGATIVE	Test Not Done	N/A	Not Done	Not Done	Not Done	Not Done	Not Done	Not Done	Not Done	Not Done	Not Done	Not Done	Not Done	N/A
WECHULI	268	IP - INPATIENT	60	Male	No	NO	No	N/A	39	MALARIA				BS	NONE	Negative	Negative	MSU	Negative	Positive	++	Negative	N/A	Not Done	Not Done	Not Done	Not Done	Not Done	Not Done	Not Done	Not Done	Not Done	Not Done	Not Done	N/D
WECHULI	269	OPD - OUT PATIENT	6	Female	N/A	YES	Yes	AMOXIL	39	MALARIA				BS++	NONE	Positive	N/A	CUS	Positive	Negative	NEGATIVE	Negative	N/A	Not Done	Not Done	Not Done	Not Done	Not Done	Not Done	Not Done	Not Done	Not Done	Not Done	Not Done	N/A
WECHULI	270	OPD - OUT PATIENT	8	Male	No	NO	No	N/A	38	MALARIA				BS	NONE	Negative	Negative	CUS	Negative	Negative	NEGATIVE	Test Not Done	N/A	Not Done	Not Done	Not Done	Not Done	Not Done	Not Done	Not Done	Not Done	Not Done	Not Done	Not Done	N/A
WECHULI	271	OPD - OUT PATIENT	38	Male	No	NO	No	N/A	39	MALARIA	PNEUMONIA			BS	NONE	Negative	Negative	MSU	Negative	Negative	NEGATIVE	Test Not Done	N/A	Not Done	Not Done	Not Done	Not Done	Not Done	Not Done	Not Done	Not Done	Not Done	Not Done	Not Done	N/A
WECHULI	272	OPD - OUT PATIENT	42	Male	No	NO	No	N/A	38	MALARIA	URTI			BS	NONE	Negative	Negative	MSU	Negative	Negative	NEGATIVE	Test Not Done	N/A	Not Done	Not Done	Not Done	Not Done	Not Done	Not Done	Not Done	Not Done	Not Done	Not Done	Not Done	N/A
WECHULI	273	IP - INPATIENT	48	Male	No	NO	No	N/A	40	MALARIA				BS++	NONE	Positive	N/A	MSU	Negative	Positive	++	Negative	N/A	Not Done	Not Done	Not Done	Not Done	Not Done	Not Done	Not Done	Not Done	Not Done	Not Done	Not Done	AMOXIL
WECHULI	274	OPD - OUT PATIENT	30	Female	N/A	NO	No	N/A	39	MALARIA				BS	NONE	Negative	Negative	MSU	Negative	Negative	NEGATIVE	Test Not Done	N/A	Not Done	Not Done	Not Done	Not Done	Not Done	Not Done	Not Done	Not Done	Not Done	Not Done	Not Done	N/A
WECHULI	275	OPD - OUT PATIENT	9	Female	No	YES	Yes	COTRIMOXAZOLE	38.8	PNEUMONIA	MALARIA			BS	NONE	Negative	Negative	CUS	Negative	Negative	NEGATIVE	Test Not Done	N/A	Not Done	Not Done	Not Done	Not Done	Not Done	Not Done	Not Done	Not Done	Not Done	Not Done	Not Done	N/A
WECHULI	276	IP - INPATIENT	36	Female	N/A	NO	No	N/A	38	MALARIA				BS++	NONE	Positive	N/A	MSU	Negative	Negative	+	Negative	N/A	Not Done	Not Done	Not Done	Not Done	Not Done	Not Done	Not Done	Not Done	Not Done	Not Done	Not Done	NONE
WECHULI	277	OPD - OUT PATIENT	7	Female	N/A	NO	Yes	AMOXIL	37.5	MALARIA				BS	NONE	Negative	Negative	CUS	Negative	Negative	NEGATIVE	Test Not Done	N/A	Not Done	Not Done	Not Done	Not Done	Not Done	Not Done	Not Done	Not Done	Not Done	Not Done	Not Done	N/A
WECHULI	278	OPD - OUT PATIENT	12	Female	N/A	YES	No	N/A	37.6	ACUTE GE	MALARIA			BS	NONE	Negative	Negative	CUS	Negative	Negative	NEGATIVE	Test Not Done	N/A	Not Done	Not Done	Not Done	Not Done	Not Done	Not Done	Not Done	Not Done	Not Done	Not Done	Not Done	NONE
WECHULI	279	IP - INPATIENT	28	Male	No	YES	No	N/A	37.5	MALARIA				BS	NONE	Negative	N/D	MSU	Negative	Negative	NEGATIVE	Test Not Done	N/A	Not Done	Not Done	Not Done	Not Done	Not Done	Not Done	Not Done	Not Done	Not Done	Not Done	Not Done	XPEN
WECHULI	280	OPD - OUT PATIENT	24	Male	No	YES	No	N/A	39.4	MALARIA	SCD			BS+	NONE	Positive	N/A	CUS	Negative	Negative	NEGATIVE	Test Not Done	N/A	Not Done	Not Done	Not Done	Not Done	Not Done	Not Done	Not Done	Not Done	Not Done	Not Done	Not Done	XPEN	GENTAMYCIN
WECHULI	281	IP - INPATIENT	48	Female	N/A	YES	No	N/A	37.5	MALARIA	PNEUMONIA			BS	NONE	Negative	N/D	MSU	Negative	Negative	NEGATIVE	Test Not Done	N/A	Not Done	Not Done	Not Done	Not Done	Not Done	Not Done	Not Done	Not Done	Not Done	Not Done	Not Done	XPEN	GENTAMYCIN
WECHULI	282	IP - INPATIENT	60	Male	No	YES	No	N/A	39.3	MALARIA	PNEUMONIA			BS	NONE	Negative	N/D	MSU	Negative	Negative	NEGATIVE	Test Not Done	N/A	Not Done	Not Done	Not Done	Not Done	Not Done	Not Done	Not Done	Not Done	Not Done	Not Done	Not Done	XPEN	GENTAMYCIN
WECHULI	283	OPD - OUTPATIENT	9	Female	N/A	YES	Yes	COTRIMOXAZOLE, XPEN	37.7	MALARIA	PNEUMONIA	ACUTE GE		BS	NONE	Negative	Positive	CUS	Negative	Negative	NEGATIVE	Test Not Done	N/A	Not Done	Not Done	Not Done	Not Done	Not Done	Not Done	Not Done	Not Done	Not Done	Not Done	Not Done	CEFTRIAXONE
WECHULI	284	IP - INPATIENT	12	Male	N/A	NO	No	N/A	38.4	MALARIA	PNEUMONIA			BS+++	NONE	Positive	N/A	CUS	Negative	Negative	NEGATIVE	Test Not Done	N/A	Not Done	Not Done	Not Done	Not Done	Not Done	Not Done	Not Done	Not Done	Not Done	Not Done	Not Done	XPEN	GENTAMYCIN
WECHULI	285	IP - INPATIENT	45	Male	No	NO	No	N/A	38.8	MALARIA				BS++	NONE	Positive	N/A	MSU	Negative	Negative	NEGATIVE	Test Not Done	N/A	Not Done	Not Done	Not Done	Not Done	Not Done	Not Done	Not Done	Not Done	Not Done	Not Done	Not Done	NONE
WECHULI	286	IP - INPATIENT	33	Male	No	NO	No	N/A	40	MALARIA	PNEUMONIA			BS+	NONE	Positive	N/A	MSU	Positive	Negative	NEGATIVE	Negative	N/A	Not Done	Not Done	Not Done	Not Done	Not Done	Not Done	Not Done	Not Done	Not Done	Not Done	Not Done	XPEN	GENTAMYCIN
WECHULI	287	OPD - OUT PATIENT	27	Female	N/A	YES	No	N/A	37.8	MALARIA	UTI			BS+	NONE	Positive	N/A	MSU	Positive	Negative	++	Negative	N/A	Not Done	Not Done	Not Done	Not Done	Not Done	Not Done	Not Done	Not Done	Not Done	Not Done	Not Done	N/A
WECHULI	288	IP - INPATIENT	15	Female	N/A	NO	No	N/A	38.3	MALARIA	SCD			BS+	NONE	Positive	N/A	CUS	Negative	Negative	NEGATIVE	Test Not Done	N/A	Not Done	Not Done	Not Done	Not Done	Not Done	Not Done	Not Done	Not Done	Not Done	Not Done	Not Done	CEFTRIAXONE	ERYTHROMYCIN
WECHULI	289	IP - INPATIENT	29	Female	N/A	NO	No	N/A	40.1	MALARIA				BS+++	NONE	Positive	N/A	MSU	Positive	Negative	++	Negative	N/A	Not Done	Not Done	Not Done	Not Done	Not Done	Not Done	Not Done	Not Done	Not Done	Not Done	Not Done	NONE
WECHULI	290	OPD - OUT PATIENT	36	Male	No	NO	No	N/A	38.2	MALARIA				BS+	NONE	Positive	N/A	MSU	Negative	Negative	NEGATIVE	Test Not Done	N/A	Not Done	Not Done	Not Done	Not Done	Not Done	Not Done	Not Done	Not Done	Not Done	Not Done	Not Done	N/A
WECHULI	291	OPD - OUT PATIENT	60	Male	No	NO	No	N/A	37.5	MALARIA				BS+	NONE	Positive	N/A	MSU	Positive	Negative	++	Positive	S. Aureus	Sensitive	Sensitive	Resistant	Resistant	Resistant	Sensitive	Not Done	Sensitive	Sensitive	Sensitive	Sensitive	NONE
WECHULI	292	IP - INPATIENT	27	Male	No	YES	No	N/A	39.9	MALARIA				BS	NONE	Negative	Negative	MSU	Negative	Negative	NEGATIVE	Test Not Done	N/A	Not Done	Not Done	Not Done	Not Done	Not Done	Not Done	Not Done	Not Done	Not Done	Not Done	Not Done	NONE
WECHULI	293	OPD - OUT PATIENT	9	Male	No	NO	No	N/A	38.7	MALARIA	ACUTE GE			BS++	NONE	Positive	N/A	CUS	Negative	Negative	NEGATIVE	Test Not Done	N/A	Not Done	Not Done	Not Done	Not Done	Not Done	Not Done	Not Done	Not Done	Not Done	Not Done	Not Done	XPEN
WECHULI	294	IP - INPATIENT	3	Female	N/A	NO	No	N/A	38.6	MALARIA	PNEUMONIA			BS+++	NONE	Positive	N/A	CUS	Negative	Negative	NEGATIVE	Test Not Done	N/A	Not Done	Not Done	Not Done	Not Done	Not Done	Not Done	Not Done	Not Done	Not Done	Not Done	Not Done	XPEN	GENTAMYCIN
WECHULI	295	OPD - OUT PATIENT	9	Female	N/A	NO	No	N/A	38	MALARIA	ACUTE GE			BS+	NONE	Positive	N/A	CUS	Positive	Positive	+++	Positive	E.Coli	Resistant	Resistant	Resistant	Resistant	Sensitive	Resistant	Not Done	Sensitive	Sensitive	Sensitive	Sensitive	XPEN	GENTAMYCIN
WECHULI	296	IP - INPATIENT	36	Female	N/A	YES	No	N/A	38.2	MALARIA	HELMINTHIASIS			BS++	ACUTE GE	Positive	N/A	MSU	Positive	Positive	++	Positive	E.Coli	Resistant	Resistant	Resistant	Sensitive	Resistant	Sensitive	Not Done	Sensitive	Sensitive	Sensitive	Sensitive	XPEN	GENTAMYCIN
WECHULI	297	IP - INPATIENT	9	Male	No	NO	No	N/A	38.7	MALARIA	PNEUMONIA			BS	NONE	Negative	Negative	CUS	Positive	Positive	++	Positive	E.Coli	Resistant	Resistant	Resistant	Sensitive	Sensitive	Sensitive	Not Done	Sensitive	Sensitive	Sensitive	Sensitive	XPEN	GENTAMYCIN
WECHULI	298	OPD - OUT PATIENT	13	Female	N/A	NO	No	N/A	39	MALARIA	ACUTE GE			BS+	NONE	Positive	N/A	CUS	Positive	Negative	NEGATIVE	Negative	N/A	Not Done	Not Done	Not Done	Not Done	Not Done	Not Done	Not Done	Not Done	Not Done	Not Done	Not Done	NONE
WECHULI	299	OPD - OUT PATIENT	50	Male	N/A	NO	No	N/A	38.4	MALARIA				BS	NONE	Negative	N/A	MSU	Negative	Negative	NEGATIVE	Test Not Done	N/A	Not Done	Not Done	Not Done	Not Done	Not Done	Not Done	Not Done	Not Done	Not Done	Not Done	Not Done	NONE
WECHULI	300	OPD - OUT PATIENT	56	Female	N/A	NO	No	N/A	40	PNEUMONIA				BS	NONE	Negative	N/A	MSU	Negative	Negative	NEGATIVE	Test Not Done	N/A	Not Done	Not Done	Not Done	Not Done	Not Done	Not Done	Not Done	Not Done	Not Done	Not Done	Not Done	XPEN	GENTAMYCIN
