# Supplementary material for: Contribution of urinary tract infection to the burden of febrile illnesses in young children in rural Kenya
Source: PLoS One. 2017 Mar 21;12(3):e0174199. doi: 10.1371/journal.pone.0174199 (PMC5360311; doi:10.1371/journal.pone.0174199)
Supplement: S2 File — (TXT) [file pone.0174199.s002.txt]

----------------------------------------------------------------------------------------------------------------------------------------------------------------
     
                DR. GEOFREY WECHULI PARTIAL DATA ANALYSIS : 24 March, 2013 ANALYSIS 
                     /* Descriptive Analysis By Daniel Aswa*/
---------------------------------------------------------------------------------------------------------------------------------------------------------------
      name:  DANIEL ASWA
  log type:  text
 opened on:  24 March 2013, 09:54:21

.              /* DATA ANALYSIS :-2013 */


.  /*TOTAL ENTRIES*/
>   count;
  300

.   /*TOTAL ENTRIES after excluding all patients who had used antibiotics over the past week prior to inclusion in the study*/
> drop if dd_antibiotics_use=="Yes";
(40 observations deleted)

. count;
  260

.  /* %%%%%%%%%%%%%%%%%%%%%%%%%%%%%%%%%%%%%%%%%%%%%%%%%%%%%%%%%%%%%%%% */
>  /* %%%%%%%%%%%%%%%%%%%%%%%%%%%%%%%%%%%%%%%%%%%%%%%%%%%%%%%%%%%%%%%% */
> 
>  /*TOTAL ENTRIES (incl 4 CONTAMINANTS) in the ut_organism_grown*/ 
> count;
  260


.     /* a. GENDER, M:F ratio */
> tab dd_gender, missing;

  dd_gender |      Freq.     Percent        Cum.
------------+-----------------------------------
     Female |        119       45.76       45.76
       Male |        141       54.24      100.00
------------+-----------------------------------
      Total |        260      100.00

.  /*MALE TO FEMALE RATIO (Round it off to the nearest whole number) */ 
> display 141/119;
          MALE TO FEMALE RATIO:   1.1848739

.    /* %%%%%%%%%%%%%%%%%%%%%%%%%%%%%%%%%%%%%%%%%%%%%%%%%%%%%%%%%%%%%%%% */
> /* %%%%%%%%%%%%%%%%%%%%%%%%%%%%%%%%%%%%%%%%%%%%%%%%%%%%%%%%%%%%%%%% */ 
> 
>    /* b.        Age (Months), Mean, Median, Age category. */
> tab dd_age_months, missing ;

dd_age_mont |
         hs |      Freq.     Percent        Cum.
------------+-----------------------------------
          2 |          1        0.38        0.38
          3 |          1        0.38        0.77
          4 |          4        1.54        2.31
          5 |          3        1.15        3.46
          6 |          9        3.46        6.92
          7 |          7        2.69        9.62
          8 |          6        2.31       11.92
          9 |         12        4.62       16.54
         10 |          5        1.92       18.46
         11 |          4        1.54       20.00
         12 |         10        3.85       23.85
         13 |          8        3.08       26.92
         14 |          5        1.92       28.85
         15 |          8        3.08       31.92
         16 |          6        2.31       34.23
         17 |          3        1.15       35.38
         18 |          8        3.08       38.46
         19 |          2        0.77       39.23
         20 |          5        1.92       41.15
         22 |          4        1.54       42.69
         23 |          4        1.54       44.23
         24 |         13        5.00       49.23
         25 |          6        2.31       51.54
         26 |          3        1.15       52.69
         27 |          3        1.15       53.85
         28 |          3        1.15       55.00
         29 |          4        1.54       56.54
         30 |          6        2.31       58.85
         31 |          2        0.77       59.62
         33 |          1        0.38       60.00
         34 |          2        0.77       60.77
         35 |          1        0.38       61.15
         36 |         21        8.08       69.23
         37 |          3        1.15       70.38
         38 |          2        0.77       71.15
         40 |          2        0.77       71.92
         42 |          6        2.31       74.23
         43 |          2        0.77       75.00
         44 |          1        0.38       75.38
         45 |          1        0.38       75.77
         48 |         26       10.00       85.77
         49 |          2        0.77       86.54
         50 |          3        1.15       87.69
         53 |          1        0.38       88.08
         54 |          2        0.77       88.85
         55 |          1        0.38       89.23
         56 |          2        0.77       90.00
         59 |          1        0.38       90.38
         60 |         25        9.62      100.00
------------+-----------------------------------
      Total |        260      100.00

. ci dd_age_months ;

    Variable |        Obs        Mean    Std. Err.       [95% Conf. Interval]
-------------+---------------------------------------------------------------
dd_age_mon~s |        260    28.63077    1.088377        26.48757    30.77396

. su dd_age_months,detail ;

                        dd_age_months
-------------------------------------------------------------
      Percentiles      Smallest
 1%            4              2
 5%            6              3
10%            8              4       Obs                 260
25%           13              4       Sum of Wgt.         260

50%           25                      Mean           28.63077
                        Largest       Std. Dev.      17.54955
75%         43.5             60
90%         57.5             60       Variance       307.9867
95%           60             60       Skewness       .3790676
99%           60             60       Kurtosis        1.88873


.   /* MEDIAN AGE OF ENTIRE GROUP PLUS INTER QUARTILE RANGES */
>  /* note p50 is the Median */
> tabstat  dd_age_months, statistics(mean count sum max min range median iqr q sd variance cv semean p1 p5 p10 p25  p50 p75 p90 p95 p99  );

    variable |      mean         N       sum       max       min     range       p50       iqr       p25       p50       p75        sd  variance        cv
-------------+--------------------------------------------------------------------------------------------------------------------------------------------
dd_age_mon~s |  28.63077       260      7444        60         2        58        25      30.5        13        25      43.5  17.54955  307.9867  .6129612
----------------------------------------------------------------------------------------------------------------------------------------------------------

    variable |  se(mean)        p1        p5       p10       p25       p50       p75       p90       p95       p99
-------------+----------------------------------------------------------------------------------------------------
dd_age_mon~s |  1.088377         4         6         8        13        25      43.5      57.5        60        60
------------------------------------------------------------------------------------------------------------------

.   /* AGE CATEGORY SUMMARY */
> 
.  tab dd_age_category, missing;

dd_age_categor |
             y |      Freq.     Percent        Cum.
---------------+-----------------------------------
   2-24 Months |        129       49.61       49.61
24.1-60 Months |        131       50.39      100.00
---------------+-----------------------------------
         Total |        260      100.00

. /* %%%%%%%%%%%%%%%%%%%%%%%%%%%%%%%%%%%%%%%%%%%%%%%%%%%%%%%%%%%%%%%% */
> /* %%%%%%%%%%%%%%%%%%%%%%%%%%%%%%%%%%%%%%%%%%%%%%%%%%%%%%%%%%%%%%%% */

> 
> /* TEMPERATURE RANGES */
> tab cp_body_temp, missing;


. tab cp_body_temp_range, missing;

cp_body_tem |
    p_range |      Freq.     Percent        Cum.
------------+-----------------------------------
37.5 - 37.9 |         77       29.62       29.62
38.0 - 38.4 |         69       26.54       56.15
38.5 - 38.9 |         47       18.08       74.23
39.0 - 39.4 |         43       16.54       90.77
39.5 - 39.9 |         13        5.00       95.77
       40.0 |         11        4.23      100.00
------------+-----------------------------------
      Total |        260      100.00


. /* %%%%%%%%%%%%%%%%%%%%%%%%%%%%%%%%%%%%%%%%%%%%%%%%%%%%%%%%%%%%%%%% */
> /* %%%%%%%%%%%%%%%%%%%%%%%%%%%%%%%%%%%%%%%%%%%%%%%%%%%%%%%%%%%%%%%% */
> 
> /* DIAGNOSIS : i. Malaria diagnosis vs positive Bs for mps */
> 
>  
> local variables "cp_primary_diagnosis1 cp_primary_diagnosis2 cp_primary_diagnosis3 cp_primary_diagnosis4 cp_sum_investig_pri_diag cp_secondary_diagnosis1 cp_s
> econdary_diagnosis2 cp_secondary_diagnosis3 cp_secondary_diagnosis4 cp_sum_investig_sec_diag";

. foreach variable of local variables {;
  2. tab `variable' cp_bsmps_results if cp_bsmps_results=="Positive";
  3.  };

                      | cp_bsmps_r
                      |   esults
cp_primary_diagnosis1 |  Positive |     Total
----------------------+-----------+----------
                BURNS |         1 |         1 
              MALARIA |       114 |       114 
            PNEUMONIA |         1 |         1 
                  UTI |         1 |         1 
----------------------+-----------+----------
                Total |       117 |       117 


                     | cp_bsmps_r
cp_primary_diagnosis |   esults
                   2 |  Positive |     Total
---------------------+-----------+----------
            ACUTE GE |         9 |         9 
  ACUTE OTITIS MEDIA |         1 |         1 
              ANEMIA |         2 |         2 
          BRONCHITIS |         1 |         1 
       HELMINTHIASIS |         1 |         1 
                 ISS |         1 |         1 
             MALARIA |         3 |         3 
           PNEUMONIA |        14 |        14 
                 SCD |         4 |         4 
                URTI |         7 |         7 
                 UTI |         1 |         1 
---------------------+-----------+----------
               Total |        44 |        44 


.   /* %%%%%%%%%%%%%%%%%%%%%%%%%%%%%%%%%%%%%%%%%%%%%%%%%%%%%%%%%%%%%%%% */
> /* %%%%%%%%%%%%%%%%%%%%%%%%%%%%%%%%%%%%%%%%%%%%%%%%%%%%%%%%%%%%%%%% */

 /* CULTURE RESULTS CROSS TABULATIONS */ 

> drop if ut_organism_grown=="Contaminant";
(4 observations deleted)

. count;
  256

+----------------+
| Key            |
|----------------|
|   frequency    |
| row percentage |
+----------------+

dd_age_categor |        ut_culture results
             y |  Negative   Positive  Test Not  |     Total
---------------+---------------------------------+----------
   2-24 Months |        19         13         95 |       127 
               |     14.96      10.24      74.80 |    100.00 
---------------+---------------------------------+----------
24.1-60 Months |        26         18         85 |       129 
               |     20.16      13.95      65.89 |    100.00 
---------------+---------------------------------+----------
         Total |        45         31        180 |       256 
               |     17.58      12.11      70.31 |    100.00 


+----------------+
| Key            |
|----------------|
|   frequency    |
| row percentage |
+----------------+

           |        ut_culture results
 dd_gender |  Negative   Positive  Test Not  |     Total
-----------+---------------------------------+----------
    Female |        20         17         80 |       117 
           |     17.09      14.53      68.38 |    100.00 
-----------+---------------------------------+----------
      Male |        25         14        100 |       139 
           |     17.99      10.07      71.94 |    100.00 
-----------+---------------------------------+----------
     Total |        45         31        180 |       256 
           |     17.58      12.11      70.31 |    100.00 


+----------------+
| Key            |
|----------------|
|   frequency    |
| row percentage |
+----------------+

dd_nature_enrolme |        ut_culture results
            nt_no |  Negative   Positive  Test Not  |     Total
------------------+---------------------------------+----------
   IP - INPATIENT |        16         19         68 |       103 
                  |     15.53      18.45      66.02 |    100.00 
------------------+---------------------------------+----------
OPD - OUT PATIENT |        29         12        112 |       153 
                  |     18.95       7.84      73.20 |    100.00 
------------------+---------------------------------+----------
            Total |        45         31        180 |       256 
                  |     17.58      12.11      70.31 |    100.00 


. /* ORGANISM GROWN AGAINST CULTURE RESULTS WITHOUT CONTAMINANTS*/


 ut_organism_grown |      Freq.     Percent        Cum.
-------------------+-----------------------------------
            E.Coli |         20        7.81        7.81
         Klebsiela |          2        0.78        8.59
               N/A |        225       87.89       96.48
Others- SALMONELLA |          1        0.39       96.88
  Others- SHIGELLA |          1        0.39       97.27
          Proteaus |          1        0.39       97.66
       Pseudomonas |          2        0.78       98.44
         S. Aureus |          4        1.56      100.00
-------------------+-----------------------------------
             Total |        256      100.00


.   /* THE PERCENTAGE OF EACH ORGANISM AS A FRACTION OF THE TOTAL POSITIVE FOR ut_culture results*/


+-------------------+
| Key               |
|-------------------|
|     frequency     |
| column percentage |
+-------------------+

                   |        ut_culture results
 ut_organism_grown |  Negative   Positive  Test Not  |     Total
-------------------+---------------------------------+----------
            E.Coli |         0         20          0 |        20 
                   |      0.00      64.52       0.00 |      7.81 
-------------------+---------------------------------+----------
         Klebsiela |         0          2          0 |         2 
                   |      0.00       6.45       0.00 |      0.78 
-------------------+---------------------------------+----------
               N/A |        45          0        180 |       225 
                   |    100.00       0.00     100.00 |     87.89 
-------------------+---------------------------------+----------
Others- SALMONELLA |         0          1          0 |         1 
                   |      0.00       3.23       0.00 |      0.39 
-------------------+---------------------------------+----------
  Others- SHIGELLA |         0          1          0 |         1 
                   |      0.00       3.23       0.00 |      0.39 
-------------------+---------------------------------+----------
          Proteaus |         0          1          0 |         1 
                   |      0.00       3.23       0.00 |      0.39 
-------------------+---------------------------------+----------
       Pseudomonas |         0          2          0 |         2 
                   |      0.00       6.45       0.00 |      0.78 
-------------------+---------------------------------+----------
         S. Aureus |         0          4          0 |         4 
                   |      0.00      12.90       0.00 |      1.56 
-------------------+---------------------------------+----------
             Total |        45         31        180 |       256 
                   |    100.00     100.00     100.00 |    100.00 


.  /* SENSITIVITY RESULTS */


ut_sstvty_s |
1_amoxicill |
         in |      Freq.     Percent        Cum.
------------+-----------------------------------
  Resistant |         28       90.32       90.32
  Sensitive |          3        9.68      100.00
------------+-----------------------------------
      Total |         31      100.00


ut_sstvty_s |
1_cotrimoxa |
       zole |      Freq.     Percent        Cum.
------------+-----------------------------------
  Resistant |         26       83.87       83.87
  Sensitive |          5       16.13      100.00
------------+-----------------------------------
      Total |         31      100.00


ut_sstvty_s |
1_ampicilli |
          n |      Freq.     Percent        Cum.
------------+-----------------------------------
  Resistant |         30      100.00      100.00
------------+-----------------------------------
      Total |         30      100.00


ut_sstvty_s |
1_nitrofura |
      ntoin |      Freq.     Percent        Cum.
------------+-----------------------------------
  Resistant |          5       16.67       16.67
  Sensitive |         25       83.33      100.00
------------+-----------------------------------
      Total |         30      100.00


ut_sstvty_s |
1_nalidixic |      Freq.     Percent        Cum.
------------+-----------------------------------
  Resistant |         16       51.61       51.61
  Sensitive |         15       48.39      100.00
------------+-----------------------------------
      Total |         31      100.00


ut_sstvty_s |
2_augmentin |      Freq.     Percent        Cum.
------------+-----------------------------------
  Resistant |         23       74.19       74.19
  Sensitive |          8       25.81      100.00
------------+-----------------------------------
      Total |         31      100.00


ut_sstvty_s |
2_gentamyci |
          n |      Freq.     Percent        Cum.
------------+-----------------------------------
  Resistant |          5       16.67       16.67
  Sensitive |         25       83.33      100.00
------------+-----------------------------------
      Total |         30      100.00


ut_sstvty_s |
2_ciproflox |
       acin |      Freq.     Percent        Cum.
------------+-----------------------------------
  Sensitive |         31      100.00      100.00
------------+-----------------------------------
      Total |         31      100.00


ut_sstvty_s |
2_cefuroxim |
          e |      Freq.     Percent        Cum.
------------+-----------------------------------
  Sensitive |          7      100.00      100.00
------------+-----------------------------------
      Total |          7      100.00


ut_sstvty_s |
2_ceftriaxo |
         ne |      Freq.     Percent        Cum.
------------+-----------------------------------
  Resistant |          1        3.23        3.23
  Sensitive |         30       96.77      100.00
------------+-----------------------------------
      Total |         31      100.00
